# Supplementary material for: Analysis of influencing factors and equity in health education for mobile populations based on random forest model: evidence from the China migrants dynamic survey
Source: Front Public Health. 2025 May 8;13:1570633. doi: 10.3389/fpubh.2025.1570633 (PMC12096168; doi:10.3389/fpubh.2025.1570633)
Supplement: Supplementary file 1 [file Data_Sheet_1.ZIP]

Archive with 3 entries (2 files):
- Data analysis/
- Data analysis/Measuring the Importance of Influencing Factors on Health Education of Floating Population (R Language).R
- Data analysis/Single factor analysis, logistic regression analysis, fairness decomposition procedure.do
