# Supplementary material for: Analysis of influencing factors and equity in health education for mobile populations based on random forest model: evidence from the China migrants dynamic survey
Source: Front Public Health. 2025 May 8;13:1570633. doi: 10.3389/fpubh.2025.1570633 (PMC12096168; doi:10.3389/fpubh.2025.1570633)
Supplement: Supplementary file 1 [file Data_Sheet_1.ZIP › Data analysis/Measuring the Importance of Influencing Factors on Health Education of Floating Population (R Language).R]

Measuring the Importance of Influencing Factors on Health Education of Floating Population (R Language)

# Load necessary libraries
library(randomForest)
library(ggplot2)

# Read in the data
data <- read.csv("path_to_your_data.csv")

# Reorder the dataset to prioritize specific features
priority_features <- c("Income", "education", "Age", "Health.record", "Flow.range", "Flow.cause", "sex", 
                       "Health", "Registered.residence", "Family.doctor.contract", "marriage", "Insured.place", 
                       "ill", "work")

# Rearranging columns to have prioritized features first
data <- data[, priority_features]

# Fit a random forest model
rf_model <- randomForest(Health.education ~ ., data = data, importance = TRUE, ntree = 1000)

# Feature Importance Plot
importance_data <- data.frame(Feature = rownames(importance(rf_model)), Importance = importance(rf_model)[,1])
ggplot(importance_data, aes(x = reorder(Feature, Importance), y = Importance)) +
  geom_bar(stat = "identity", fill = "orange") +
  coord_flip() +
  labs(title = "Feature Importance with Prioritized Features", x = "Features", y = "Importance")

# Plot error rate over iterations (Out-of-bag vs Validation error)
oob_error <- rf_model$mtry
validation_error <- rf_model$err.rate[,1]  # Error rate for the first class

mtry_values <- 1:length(oob_error)  # The number of predictor variables
error_data <- data.frame(mtry = mtry_values, OOB_error = oob_error, Validation_error = validation_error)

ggplot(error_data, aes(x = mtry)) +
  geom_point(aes(y = OOB_error, color = "Out-of-bag Error"), shape = 16) +
  geom_point(aes(y = Validation_error, color = "Validation Error"), shape = 15) +
  labs(title = "Out-of-bag and Validation Error vs mtry", 
       x = "mtry", 
       y = "Error rate") +
  scale_color_manual(values = c("blue", "red")) +
  theme_minimal() +
  theme(legend.title = element_blank()) 

install.packages("ggplot2")
install.packages("corrplot")
# Load necessary libraries
library(ggplot2)
library(corrplot)

# Read in the data
data <- read.csv("path_to_your_data.csv")

# Fit a linear model with Health education as the dependent variable and other variables as independent
model <- lm(Health.education ~ Income + Education + Age + Health.record + Flow.range + Flow.cause + Sex + Family.doctor.contract + Marriage + Work + Registered.residence, data = data)

# Summary of the model
summary(model)

# Create a correlation matrix for the model coefficients
coefficients <- summary(model)$coefficients
coefficients <- coefficients[,1]  # Extract the coefficients

# Create a data frame for plotting
df <- data.frame(
  Variable = names(coefficients),
  Value = coefficients
)

# Order by the magnitude of coefficients
df <- df[order(abs(df$Value), decreasing = TRUE),]

# Plot the coefficients using ggplot
ggplot(df, aes(x = reorder(Variable, Value), y = Value)) +
  geom_bar(stat = "identity", fill = "blue") +
  coord_flip() +
  labs(title = "Regression Coefficients for Health Education", x = "Variables", y = "Coefficient Value") +
  theme_minimal()


install.packages("reader")
install.packages("glmnet")
library(glmnet)
library(Matrix)
install.packages("rms")
library(rms)
library(foreign)
library(readr)
library(readxl)
<- read_excel("C:/Users/dongbo/Desktop/Health Education.xls")
View(Health Education)
x <- as.matrix(Health Education[,c(2:14)])
y <- as.matrix(Health Education[,1])
lasso-ligit
fit <-glmnet(x, y,alpha=1,family="binomial")
plot(fit)
plot(fit, xvar = "lambda", label = FALSE)
cv.fit <- cv.glmnet(x,y,alpha=1,family="binomial")
abline(v=log(c(cv.fit$lambda.min,cv.fit$lambda.lse)),lty=2)
print(fit)
la.eq <- glmnet(x, y, family="binomial", alpha=1)
plot(la.eq, xvar = "lambda", label = F)
cv.fit <- cv.glmnet(x,y,alpha=1,family="binomial")
abline(v=log(c(cv.fit$lambda.min,cv.fit$lambda.lse)),lty=2)
print(fit)
set.seed(123)
cv.fit <- cv.glmnet(x,y,alpha = 1,nfolds = 10)
plot(cv.fit)
abline(v=log(c(cv.fit$lambda.min,cv.fit$lambda.lse)),lty=2)
cv.fit$lambda.min
Coefficients <- coef(fit,s = cv.fit$lambda.min)
Active.Index <- which(Coefficients !=0)
Active.Coefficients<- Coefficients[Active.Index]
Active.Index
Active.Coefficients
row.names(Coefficients)[Active.Index]
