# Supplementary material for: Analysis of influencing factors and equity in health education for mobile populations based on random forest model: evidence from the China migrants dynamic survey
Source: Front Public Health. 2025 May 8;13:1570633. doi: 10.3389/fpubh.2025.1570633 (PMC12096168; doi:10.3389/fpubh.2025.1570633)
Supplement: Supplementary file 1 [file Data_Sheet_1.ZIP › Data analysis/Single factor analysis, logistic regression analysis, fairness decomposition procedure.do]

Analysis of basic characteristics of interviewees
tab Healtheducation
tab Health
tab Insured place
tab Health record
tab Family doctor contract
tab sex
tab education
tab marriage
tab work
tab Registered residence
tab Flow range
tab Flow cause
tab Income
tab ill
tab Age

Single factor analysis of health education for floating population
tabulate Insured place  Healtheducation , chi2 col
tabulate sex  Healtheducation , chi2 col
tabulate education  Healtheducation , chi2 col
tabulate marriage  Healtheducation , chi2 col
tabulate work  Healtheducation , chi2 col
tabulate Registered residence  Healtheducation , chi2 col
tabulate Flow range  Healtheducation , chi2 col
tabulate Health  Healtheducation , chi2 col
tabulate Familydoctorcontract  Healtheducation , chi2 col
tabulate Flow cause Healtheducation , chi2 col
tabulate Income Healtheducation , chi2 col
tabulate ill Healtheducation , chi2 col
tabulate Age Healtheducation , chi2 col


Binary logistic regression analysis on the influence of floating population on receiving health education
logit Healtheducation   i.sex  i.Income i.education i.Flow range i.Flow cause i.Health record 

The influence of important factors on the equity of health education of floating population
conindex Healtheducation ,rankvar( Income )truezero
conindex Healtheducation , rankvar( Income ) truezero graph ytitle(“Cumulative percentage of Health education utilization (%)”
> ) xtitle(“Cumulative percentage of population by Income level (%)”)
conindex Healtheducation , rankvar( Income ) truezero graph compare( Health record ) ytitle(“Cumulative percentage of Health education utilization (%)”) xtitle(“Cumulative percentage of population by Income level (%)”)
conindex Healtheducation , rankvar( Income ) truezero graph compare( Income ) ytitle(“Cumulative percentage of Health education utilization (%)”) xtitle(“Cumulative percentage of population by Income level (%)”)
conindex Healtheducation , rankvar( Income ) truezero graph compare( education ) ytitle(“Cumulative percentage of Health education utilization (%)”) xtitle(“Cumulative percentage of population by Income level (%)”)
conindex Healtheducation , rankvar( Income ) truezero graph compare( Flow range ) ytitle(“Cumulative percentage of Health education utilization (%)”) xtitle(“Cumulative percentage of population by Income level (%)”)
conindex Healtheducation , rankvar( Income ) truezero graph compare( Flow cause ) ytitle(“Cumulative percentage of Health education utilization (%)”) xtitle(“Cumulative percentage of population by Income level (%)”)
conindex Healtheducation , rankvar( Income ) truezero graph compare( sex ) ytitle(“Cumulative percentage of Health education utilization (%)”) xtitle(“Cumulative percentage of population by Income level (%)”)
