# Supplementary material for: Analysis of influencing factors and equity in health education for mobile populations based on random forest model: evidence from the China migrants dynamic survey
Source: Front Public Health. 2025 May 8;13:1570633. doi: 10.3389/fpubh.2025.1570633 (PMC12096168; doi:10.3389/fpubh.2025.1570633)
Supplement: Supplementary file 2 [file Data_Sheet_2.xlsx]

## Sheet: Sheet1
Health education	Health	Insured place	Health record	Family doctor contract	sex	education	marriage	work	Registered residence	Flow range	Flow cause	Income	ill	Age
1	3	1	0	0	1	2	1	1	1	3	2	3	0	3
1	3	0	0	0	1	3	1	1	2	3	2	2	0	3
1	3	0	0	0	1	4	1	1	1	3	2	1	0	3
1	3	0	0	0	0	3	1	1	1	3	2	1	0	3
0	3	0	0	0	0	2	1	1	1	3	2	3	0	3
1	3	0	0	0	1	4	1	1	1	3	2	3	0	3
1	3	1	1	0	1	4	0	1	1	3	2	4	0	1
1	3	0	1	1	0	3	1	1	1	3	2	2	0	3
1	3	0	0	0	0	4	0	1	2	3	2	3	0	2
1	3	1	1	0	0	4	1	1	1	3	1	4	0	2
1	3	1	1	0	0	4	1	1	2	3	1	3	0	2
1	3	1	0	0	0	4	1	1	1	3	2	3	0	1
0	3	1	1	1	1	3	1	1	1	3	2	3	0	3
0	3	0	0	0	0	3	1	1	2	3	2	3	0	3
0	3	0	1	0	0	4	1	1	1	3	2	2	0	3
1	3	1	0	0	1	4	1	1	2	3	2	3	0	2
0	3	1	1	0	0	3	1	1	1	3	2	3	0	2
0	3	0	1	0	1	3	0	1	1	3	2	4	0	2
0	3	0	0	0	0	3	1	1	1	3	2	1	0	1
1	3	0	1	1	1	4	1	1	1	3	2	1	0	4
1	3	0	0	0	0	3	1	1	1	3	2	1	0	2
1	2	0	1	0	0	4	0	0	2	3	1	1	0	4
1	3	1	1	1	0	3	1	0	1	3	1	2	1	2
0	2	1	0	0	0	5	1	1	2	3	2	5	1	2
1	3	0	0	0	1	3	1	1	1	3	2	1	0	3
0	3	0	0	0	0	2	1	1	1	3	1	1	1	3
0	3	0	0	0	1	4	1	1	1	3	2	1	0	2
0	1	0	0	0	0	3	1	0	1	3	2	1	1	2
1	2	1	0	0	0	4	1	1	2	3	2	2	0	2
0	3	0	0	0	0	3	1	1	1	3	2	3	0	3
1	2	1	0	0	1	5	1	1	2	3	2	2	1	2
1	3	0	0	0	1	4	1	1	1	3	2	3	1	1
1	3	0	0	0	0	3	1	1	1	3	1	3	0	1
0	3	1	0	0	1	5	1	1	2	3	2	2	0	2
0	1	0	0	0	1	3	1	0	2	3	1	1	0	3
1	3	0	0	0	0	2	1	1	1	3	2	2	0	2
0	1	1	0	0	0	2	1	1	2	3	2	2	1	2
0	3	0	0	0	1	4	0	1	1	3	2	2	0	1
1	3	0	0	0	1	2	1	1	1	3	2	3	0	3
1	3	0	0	0	0	3	1	1	1	3	2	2	0	2
1	3	0	0	0	1	4	1	1	1	3	2	2	1	1
0	3	0	0	0	1	3	1	1	1	3	2	1	0	3
0	3	0	0	0	0	4	0	1	1	3	2	5	0	2
1	3	0	0	0	1	4	1	1	1	3	2	3	0	2
0	2	0	0	0	0	3	0	0	2	3	3	2	0	4
1	3	1	0	0	0	2	1	1	1	3	2	4	1	3
0	2	0	0	0	1	4	1	1	1	3	2	2	0	3
1	2	0	0	0	0	4	1	1	1	3	2	3	1	2
1	3	0	0	0	0	4	0	1	1	3	2	4	0	1
0	3	0	0	0	0	3	1	1	2	3	2	3	0	3
0	2	1	0	0	1	4	1	1	2	3	2	1	0	3
0	3	0	0	0	1	2	1	1	1	3	2	3	0	2
1	3	1	0	0	1	4	1	1	2	3	2	5	0	2
0	3	0	0	0	1	5	0	1	1	3	2	4	0	1
1	3	0	0	0	1	3	1	1	1	3	2	1	0	2
1	3	0	0	0	1	4	1	1	2	3	2	5	0	3
1	3	0	0	0	1	3	1	1	1	3	2	1	0	3
1	3	1	0	0	0	3	1	1	1	3	2	2	0	3
1	3	0	0	0	1	3	1	1	1	3	2	1	0	3
1	3	0	0	0	0	4	1	1	2	3	2	3	0	2
1	3	0	0	0	0	4	1	1	1	3	2	4	0	1
1	3	0	0	0	1	4	0	1	1	3	2	3	0	1
1	3	1	1	1	0	5	1	1	1	3	1	2	0	1
1	3	0	0	0	1	3	0	1	1	3	2	3	0	2
1	3	0	0	0	0	3	1	1	1	3	2	2	0	2
1	3	0	0	0	0	2	1	1	1	3	2	1	0	3
1	3	1	0	0	0	5	0	1	2	3	2	5	0	2
1	3	0	0	0	1	3	0	1	1	3	2	4	0	2
1	3	0	0	0	0	3	1	1	1	3	2	3	0	2
1	3	1	0	0	0	5	1	1	2	3	2	4	0	1
1	3	0	0	0	1	5	1	1	1	3	2	3	0	3
1	3	1	0	0	0	5	1	1	2	3	2	3	0	1
1	3	0	1	0	0	4	0	1	1	3	2	3	0	1
1	3	1	1	1	0	3	1	1	1	3	2	2	0	1
1	3	1	0	0	0	5	1	1	2	3	2	3	1	2
1	3	1	1	1	0	5	0	1	1	3	2	4	0	1
1	3	1	1	1	0	5	1	1	2	3	2	1	0	2
1	3	1	0	0	0	5	1	0	1	3	1	2	1	2
1	3	0	0	0	1	2	1	1	1	3	2	4	0	3
1	3	0	0	0	0	4	1	1	1	3	2	2	1	3
1	3	0	1	0	0	3	1	1	2	3	2	1	0	2
1	3	0	0	0	1	3	1	1	1	3	2	2	0	2
0	3	1	0	0	0	4	1	1	1	3	1	2	0	2
1	3	0	0	0	1	4	1	1	1	3	2	1	0	1
1	3	0	0	0	1	4	1	1	1	3	2	3	0	3
1	3	0	0	0	0	3	1	1	2	3	1	1	0	1
1	3	0	0	0	0	3	0	1	1	3	2	2	0	3
1	3	0	0	0	0	3	1	1	2	3	2	1	0	1
1	1	0	0	0	1	3	1	1	1	3	2	2	1	2
1	3	1	0	0	0	3	1	1	2	3	2	2	0	2
1	3	1	0	0	0	3	1	1	1	3	2	1	0	2
1	3	0	0	0	1	1	1	1	1	3	2	4	0	3
1	2	0	0	0	0	1	1	1	1	3	2	1	0	2
0	2	0	0	0	1	2	0	1	1	3	2	3	0	3
1	3	0	0	0	1	3	1	1	1	3	2	1	0	2
0	3	0	0	0	0	4	0	1	1	3	2	1	0	1
1	3	1	0	0	0	4	1	1	1	3	2	3	0	3
1	3	0	1	0	1	4	0	1	1	3	1	2	0	1
1	3	0	0	0	0	3	1	0	1	3	2	2	1	2
1	3	1	1	0	1	3	1	1	1	3	2	3	0	3
1	3	0	0	0	1	4	1	1	1	3	2	1	0	3
1	3	0	1	0	1	3	1	1	1	3	2	1	0	3
0	3	0	0	0	0	3	1	1	1	3	2	2	0	3
0	3	0	0	0	1	3	1	0	2	3	1	1	0	3
0	2	0	0	0	0	4	1	0	2	3	1	2	1	3
0	2	0	0	0	0	3	1	1	1	3	2	1	1	2
1	3	0	0	0	0	4	1	1	2	3	2	4	0	2
1	3	1	0	0	1	5	1	1	2	3	2	5	0	2
1	3	1	0	0	0	5	1	0	1	3	2	2	0	3
1	2	1	0	0	1	5	1	1	2	3	2	2	0	3
1	3	0	0	0	1	4	1	1	1	3	2	5	0	1
1	3	1	0	0	0	5	1	1	2	3	2	5	0	2
1	3	1	1	0	0	4	1	1	1	3	1	2	0	2
1	3	1	1	0	0	5	1	1	2	3	2	5	0	2
0	1	0	0	0	0	5	0	0	2	3	1	3	1	4
0	3	0	0	0	0	4	1	1	1	3	2	3	0	3
1	3	0	0	0	0	5	0	1	1	3	2	4	0	2
1	3	0	0	0	0	4	0	1	2	3	2	3	0	3
1	3	0	0	0	0	3	0	1	1	3	2	3	0	2
1	3	0	0	0	1	4	1	1	2	3	2	2	0	3
1	3	0	0	0	1	3	1	1	1	3	2	3	0	1
1	3	0	0	0	0	2	1	1	1	3	2	1	0	2
1	3	0	0	0	1	4	0	1	2	3	2	4	0	4
1	3	0	0	0	1	4	0	1	2	3	2	3	0	2
1	2	0	0	0	1	2	0	1	2	3	2	2	0	4
1	3	0	0	0	1	5	0	1	1	3	2	3	0	2
1	3	0	0	0	0	4	0	1	1	3	2	5	0	2
1	3	0	0	0	0	5	0	1	2	3	3	4	0	1
1	3	0	0	0	0	5	1	1	2	3	2	4	0	3
1	3	0	0	0	0	4	1	1	1	3	2	3	0	3
1	3	0	0	0	1	3	0	1	1	3	2	3	0	3
0	3	1	0	0	0	5	1	1	2	3	2	3	1	2
0	3	1	0	0	0	4	1	0	2	3	2	5	0	2
1	3	0	1	0	0	3	1	0	1	3	2	1	0	2
1	3	1	0	0	1	4	1	1	1	3	2	4	0	1
1	3	1	0	0	0	5	1	1	1	3	2	1	0	1
1	3	1	0	0	0	2	1	1	1	3	2	1	0	3
1	3	1	0	0	1	5	0	1	2	3	2	4	1	1
1	3	0	0	0	1	4	1	1	1	3	2	3	0	1
1	3	1	0	0	1	3	1	1	1	3	2	1	0	3
1	3	1	1	0	0	5	1	1	2	3	2	5	0	1
1	3	1	0	0	1	5	1	1	2	3	2	5	0	2
1	2	0	0	0	1	3	1	0	2	3	1	5	1	4
1	3	1	0	0	1	5	1	1	2	3	2	5	0	2
1	3	1	1	0	1	5	1	1	2	3	2	3	0	3
1	3	1	0	0	1	5	1	1	1	3	2	5	0	2
1	3	1	0	0	1	5	1	1	2	3	2	5	0	2
1	3	1	1	0	1	4	1	1	2	3	2	4	0	3
1	3	1	0	0	0	5	1	1	2	3	2	5	0	2
1	3	0	0	0	1	5	0	1	2	3	2	5	0	2
1	3	1	0	0	0	5	0	1	2	3	2	5	0	2
1	3	1	0	0	0	5	1	1	2	3	2	4	0	2
1	3	1	0	0	0	5	1	1	2	3	2	4	0	1
1	3	1	0	0	0	4	1	1	2	3	2	5	0	2
1	3	1	0	0	1	3	1	1	1	3	2	1	0	3
0	3	0	0	0	1	3	1	0	2	3	2	1	0	3
1	2	0	1	0	0	5	1	0	2	3	1	3	0	4
0	3	1	0	0	1	5	1	1	2	3	2	5	0	2
1	3	1	0	0	0	5	0	1	2	3	2	4	0	1
1	2	0	1	1	0	5	1	0	2	3	1	2	1	4
1	3	1	0	0	1	4	1	1	2	3	2	2	0	2
0	2	0	0	0	1	4	1	0	2	3	1	2	0	4
0	3	1	0	0	0	3	0	1	1	3	2	3	0	1
0	3	0	1	0	0	5	1	0	2	3	1	3	0	3
0	3	0	0	0	0	3	1	1	1	3	1	1	0	3
0	3	1	0	0	1	5	1	1	2	3	2	5	0	2
1	3	1	1	0	0	4	0	1	1	3	2	3	0	1
0	3	1	1	0	0	3	1	1	1	3	2	1	0	1
1	3	0	1	0	1	3	0	1	1	3	2	3	0	1
0	3	1	1	1	0	5	1	1	2	3	2	2	0	2
0	3	1	0	0	0	5	1	1	2	3	2	5	0	2
0	3	1	0	0	1	4	1	1	2	3	2	5	0	2
1	3	0	0	0	0	2	1	1	1	3	2	1	0	3
1	3	1	1	0	1	3	0	1	1	3	2	5	0	1
1	3	1	1	0	1	5	1	1	1	3	2	4	0	2
1	3	1	1	0	0	5	1	1	2	3	2	3	0	2
1	3	1	0	0	0	5	1	1	2	3	2	4	0	2
1	3	1	0	0	0	5	0	1	1	3	2	4	0	1
1	3	1	1	0	0	4	0	1	1	3	2	5	0	1
1	3	1	0	0	0	5	0	1	1	3	2	5	0	1
1	3	1	0	0	1	4	1	1	1	3	2	4	0	2
1	3	1	0	0	1	4	1	1	1	3	2	5	0	2
0	3	1	0	0	0	5	0	1	1	3	2	4	0	1
1	3	1	0	0	0	5	0	1	2	3	2	4	0	1
0	3	1	0	0	0	5	0	1	2	3	2	4	0	1
1	3	1	0	0	0	4	0	1	1	3	2	4	0	1
0	3	1	0	0	0	5	0	1	1	3	2	4	0	1
0	3	1	0	0	0	4	0	1	1	3	2	4	0	1
0	3	1	0	0	0	4	1	1	2	3	2	4	0	2
0	3	1	0	0	0	5	0	1	1	3	2	5	0	1
0	3	1	0	0	0	4	1	1	2	3	2	4	0	2
1	3	0	0	0	1	4	1	1	1	3	2	4	0	1
0	3	1	0	0	0	5	1	1	2	3	2	4	0	2
0	3	1	0	0	0	5	1	1	2	3	2	5	0	1
1	3	1	0	0	0	5	1	1	2	3	2	5	1	1
1	3	1	0	0	0	5	1	1	1	3	2	4	0	2
0	3	1	0	0	0	5	1	1	2	3	2	5	0	3
1	3	0	0	0	1	5	1	1	2	3	2	5	0	2
0	3	1	0	0	1	5	1	1	2	3	2	5	0	2
1	3	1	0	0	1	5	1	1	2	3	2	5	0	2
0	3	1	0	0	1	5	1	1	2	3	2	4	0	2
0	3	1	0	0	0	5	1	1	2	3	2	5	0	2
0	3	1	0	0	1	4	1	1	2	3	2	4	0	2
0	3	1	0	0	0	5	1	1	2	3	2	5	0	2
1	3	1	0	0	0	5	1	1	2	3	2	4	0	1
0	3	1	0	0	0	5	1	1	2	3	2	5	0	2
0	3	1	0	0	0	5	1	1	2	3	2	5	1	2
0	3	1	0	1	1	5	1	1	2	3	2	4	0	2
1	3	1	0	0	0	5	0	1	2	3	2	3	0	2
1	2	0	0	1	0	5	1	1	2	3	2	3	0	2
1	3	0	0	0	1	4	0	1	1	3	2	3	0	3
1	3	0	0	0	1	3	0	1	1	3	2	3	0	3
1	3	0	0	0	1	3	1	1	1	3	2	2	0	1
1	3	0	0	0	1	3	0	1	1	3	2	3	0	2
1	3	0	0	0	1	3	0	1	1	3	2	3	0	1
1	3	0	0	0	1	3	1	1	1	3	2	3	0	1
1	3	0	0	0	0	3	1	0	2	3	2	1	0	2
1	3	0	0	0	1	3	1	1	1	3	2	1	0	3
1	3	0	0	0	1	3	1	1	1	3	2	3	0	2
1	3	0	0	0	1	4	1	1	1	3	2	1	0	2
1	3	0	0	0	1	3	0	1	1	3	2	3	0	1
1	3	0	0	0	1	4	0	1	2	3	2	3	0	3
1	3	0	0	0	1	4	1	1	1	3	2	1	0	3
1	3	0	0	0	0	5	1	1	2	3	2	3	0	2
1	3	0	0	0	1	5	1	1	1	3	2	3	0	2
1	3	0	0	0	1	4	1	1	2	3	2	1	0	2
1	3	1	0	0	1	4	1	1	2	3	2	4	0	2
1	3	0	0	0	0	3	1	1	1	3	2	1	0	2
1	3	1	0	0	1	3	1	1	1	3	2	1	0	2
1	3	0	0	0	0	3	1	1	1	3	2	1	0	1
1	3	0	0	0	1	4	1	1	1	3	2	3	0	3
1	3	0	0	0	0	4	1	1	1	3	2	2	0	1
1	3	1	0	0	1	3	0	1	1	3	2	4	0	1
1	3	1	0	0	0	4	1	1	1	3	2	1	0	2
1	3	1	1	1	1	5	1	1	2	3	2	5	0	2
1	3	0	1	1	1	5	1	0	2	3	1	3	0	4
1	3	1	0	0	0	5	1	1	2	3	2	4	0	2
1	3	0	0	0	0	3	1	1	1	3	2	1	0	2
1	3	1	0	0	1	5	1	1	2	3	3	5	0	2
1	3	1	0	0	1	5	1	1	2	3	2	3	0	2
1	3	1	0	0	1	5	1	1	2	3	2	5	0	2
1	3	0	0	0	1	5	1	1	2	3	2	4	0	2
1	3	0	1	0	0	4	0	1	1	3	2	3	0	3
1	2	0	0	1	0	4	1	1	1	3	2	4	0	2
0	3	0	0	0	0	3	1	1	1	3	2	2	0	2
1	3	0	0	0	1	3	1	1	1	3	2	2	0	2
1	3	0	0	0	0	5	1	1	1	3	2	3	0	2
1	3	0	1	0	0	5	0	1	2	3	2	4	0	1
1	3	0	0	0	0	5	0	1	2	3	2	4	0	1
1	3	0	1	0	0	5	1	1	2	3	2	4	0	2
1	3	0	0	0	0	3	1	1	1	3	2	4	0	2
1	3	0	0	0	0	4	1	1	1	3	2	1	0	3
1	3	0	1	0	1	4	1	1	2	3	2	3	0	2
1	3	0	0	0	0	3	1	1	1	3	2	1	0	3
0	3	1	0	0	0	4	1	1	2	3	1	4	0	2
1	3	1	0	0	0	3	1	1	2	3	1	3	0	2
0	3	1	1	0	1	3	1	1	1	3	2	1	0	4
1	3	0	0	0	1	2	1	1	1	3	2	3	1	3
1	3	1	0	0	0	5	0	1	2	3	2	4	0	2
1	3	0	0	0	0	4	1	1	1	3	2	1	0	1
1	3	0	0	0	1	4	1	1	1	3	2	3	0	3
0	3	0	1	0	0	3	1	0	1	3	1	1	0	2
1	3	1	1	1	1	4	1	1	2	3	2	3	0	3
1	3	0	0	0	1	4	1	1	1	3	2	1	0	2
0	3	0	0	0	1	5	1	1	2	3	2	3	0	2
0	3	0	1	0	1	3	1	1	1	3	2	4	0	2
1	3	0	0	0	1	4	0	1	1	3	2	3	0	1
0	2	0	0	0	0	3	1	0	1	3	1	3	0	3
0	3	0	0	0	0	3	1	0	2	3	2	5	0	2
0	2	0	0	0	0	1	1	1	1	3	1	2	1	3
0	2	0	0	0	0	3	1	0	1	3	2	1	0	2
1	3	0	0	0	0	5	1	1	2	3	2	5	0	2
1	3	1	0	0	1	3	1	1	1	3	2	2	0	2
0	3	1	0	0	1	5	0	1	2	3	2	4	0	2
1	3	1	0	0	0	5	1	1	2	3	2	3	0	2
1	3	1	0	0	0	5	1	1	2	3	2	3	0	2
1	3	0	0	0	1	4	1	1	1	3	2	1	0	3
0	1	0	0	0	0	4	1	1	1	3	2	1	1	2
0	3	0	0	0	0	4	1	1	1	3	2	2	0	1
0	3	0	0	0	1	4	0	1	1	3	2	3	0	2
1	3	0	0	0	1	3	1	1	1	3	2	2	0	3
0	3	1	0	0	1	4	1	1	1	3	2	3	0	2
1	3	0	0	0	0	2	1	1	1	3	2	2	0	2
0	2	0	0	0	1	2	0	1	1	3	2	1	0	2
1	3	1	0	0	1	4	1	1	1	3	2	1	0	3
1	3	1	0	0	1	5	1	1	2	3	2	3	0	3
1	3	0	0	0	1	3	1	1	1	3	2	2	0	2
0	2	0	0	0	0	4	1	1	1	3	2	2	0	2
0	3	0	0	0	0	3	0	1	1	3	2	3	0	3
0	3	0	0	0	0	3	1	1	1	3	2	2	0	3
0	3	0	0	0	0	3	1	1	2	3	1	2	0	3
1	3	0	0	0	1	3	0	1	2	3	2	4	0	1
0	3	0	0	0	0	5	0	1	1	3	2	4	0	1
1	3	0	0	0	0	3	0	1	1	3	2	3	0	1
0	3	0	0	0	0	5	0	1	1	3	2	3	0	1
1	3	1	1	1	0	5	1	1	1	3	2	3	1	2
0	3	0	0	0	1	2	1	1	1	3	2	3	0	3
0	3	0	0	0	0	4	0	1	1	3	2	3	0	1
1	3	0	0	0	1	4	0	1	1	3	2	3	0	1
1	3	0	1	0	1	3	1	1	1	3	2	1	0	3
1	3	1	0	0	1	3	1	1	1	3	2	1	0	2
0	3	0	1	0	1	4	1	1	1	3	2	1	0	2
1	3	0	0	0	1	3	0	1	1	3	2	3	0	1
1	3	0	0	0	0	3	0	1	1	3	2	3	0	1
0	3	0	0	0	1	3	1	1	1	3	2	3	0	2
0	3	0	0	0	0	1	1	1	1	3	2	3	0	2
0	2	0	0	0	1	3	1	0	2	3	1	3	1	4
0	1	0	0	0	0	2	1	0	1	3	1	4	1	4
0	3	0	0	0	1	5	1	1	2	3	2	5	0	1
0	1	0	0	0	1	1	0	0	2	3	1	1	0	4
1	2	0	0	0	0	5	0	1	2	3	2	5	1	2
1	3	0	0	0	0	4	0	1	1	3	2	3	0	1
0	2	0	0	0	1	3	1	0	2	3	1	3	0	4
0	3	1	0	0	1	5	0	1	2	3	2	3	0	2
0	3	1	0	0	1	5	1	1	2	3	2	2	0	3
0	2	0	1	0	0	3	1	0	2	3	1	3	0	4
1	3	1	1	0	1	5	1	1	2	3	1	2	0	2
0	3	0	0	0	0	4	1	0	2	3	1	1	0	2
0	3	1	0	0	0	5	0	1	2	3	2	5	0	1
0	3	0	0	0	1	3	1	1	1	3	2	1	0	3
0	3	0	0	0	0	1	1	0	1	3	1	1	1	4
0	3	1	0	0	1	4	1	1	1	3	2	3	0	3
0	2	1	1	0	0	5	1	1	2	3	2	5	1	2
0	3	1	0	0	0	4	1	1	1	3	2	2	0	2
1	2	0	0	0	1	2	1	1	1	3	2	1	0	3
1	3	1	0	0	0	3	0	1	2	3	2	1	0	2
1	3	0	1	0	1	3	1	1	2	3	1	1	0	4
1	3	0	0	0	1	2	1	1	1	3	2	1	0	3
0	3	0	0	0	1	3	1	1	1	3	2	2	0	1
1	3	0	0	0	0	4	0	1	2	3	2	4	0	1
0	3	0	0	0	0	3	1	1	2	3	2	4	0	3
0	3	0	0	0	0	2	1	1	1	3	2	1	0	3
0	3	0	0	0	1	3	1	1	2	3	2	1	0	3
1	3	1	0	0	0	5	0	1	2	3	2	5	0	2
1	3	0	0	0	0	4	1	1	1	3	2	1	0	3
1	3	0	0	0	1	3	1	1	1	3	2	3	0	3
1	3	0	0	0	1	4	1	0	2	3	1	3	0	4
1	3	0	0	0	0	2	1	1	1	3	2	1	0	3
1	3	0	0	0	1	3	1	1	1	3	2	1	0	2
1	3	0	0	0	1	5	1	1	2	3	2	5	0	2
1	3	1	0	0	0	5	1	1	2	3	2	5	1	2
1	3	0	0	0	0	5	1	0	1	3	2	4	0	1
0	2	1	0	0	0	5	1	1	2	3	1	2	1	2
0	3	1	0	0	1	4	1	1	2	3	2	1	0	2
0	3	1	0	0	0	3	0	1	1	3	2	3	0	1
1	3	0	1	0	0	3	1	1	1	3	2	2	0	3
1	3	1	0	0	1	5	1	1	2	3	2	3	0	1
0	3	1	0	0	1	4	1	1	2	3	2	3	0	3
0	3	0	0	0	0	5	0	0	2	3	2	5	0	4
0	3	1	0	0	1	3	0	1	1	3	2	2	0	1
1	3	0	0	0	1	5	1	1	2	3	2	3	0	1
0	3	0	0	0	0	3	1	1	1	3	2	4	0	3
0	3	0	0	0	1	4	1	1	1	3	2	4	0	2
0	3	1	0	0	0	4	0	1	1	3	2	3	0	3
0	3	0	0	0	1	5	1	0	2	3	1	3	0	4
1	3	0	0	0	0	2	1	1	1	3	2	1	0	2
0	3	0	0	0	1	4	1	1	1	3	2	3	0	2
1	3	1	0	0	0	5	1	1	1	3	2	4	0	2
1	3	0	0	0	1	3	1	1	1	3	2	3	1	1
1	2	0	0	0	0	4	1	0	2	3	1	2	0	4
0	2	1	0	0	0	5	0	1	1	3	2	3	0	1
1	2	1	0	0	1	5	1	1	2	3	2	3	0	2
1	2	0	0	0	0	4	1	0	2	3	1	2	1	4
1	2	0	0	0	1	3	1	0	2	3	1	3	1	4
0	3	1	1	0	0	5	1	1	1	3	2	5	0	1
1	2	1	0	0	0	4	1	1	1	3	1	2	1	2
1	3	0	0	0	1	4	1	1	1	3	2	3	0	3
0	3	0	0	0	1	4	0	1	1	3	2	3	0	1
1	3	1	0	0	1	5	0	1	1	3	2	5	0	2
1	3	1	0	0	1	3	0	1	1	3	2	3	0	1
1	3	0	0	0	0	3	1	1	1	3	2	4	0	3
0	3	0	0	0	0	4	1	1	2	3	2	5	0	3
1	3	1	0	0	1	5	1	1	2	3	2	5	0	2
1	3	0	0	0	0	3	1	1	1	3	2	4	0	2
0	2	0	0	0	0	2	1	1	1	3	2	1	0	3
1	3	1	0	0	0	5	1	1	1	3	1	5	0	2
0	2	0	0	0	0	5	1	0	2	3	1	4	0	4
1	3	0	0	0	1	4	1	1	1	3	2	1	0	2
0	3	0	0	0	1	4	1	1	1	3	2	1	0	1
0	3	0	0	0	1	3	1	1	1	3	2	1	0	2
0	2	0	0	0	0	3	1	1	1	3	2	3	1	1
0	2	0	0	0	1	4	1	0	1	3	2	1	0	2
0	3	1	0	0	0	5	1	1	2	3	2	2	0	2
0	2	0	0	0	1	3	1	1	1	3	2	1	0	3
1	3	0	0	0	0	2	1	1	1	3	1	2	0	1
0	2	0	0	0	0	3	1	1	1	3	2	3	0	3
0	2	1	0	0	0	2	1	1	1	3	1	1	1	3
0	1	0	0	0	1	4	0	0	2	3	1	1	1	4
0	3	0	0	0	0	3	1	1	1	3	2	1	0	3
0	2	1	0	0	0	5	1	1	2	3	2	3	0	2
0	3	0	0	0	1	3	1	0	1	3	2	2	0	3
0	2	0	0	0	0	4	1	0	2	3	1	3	0	4
0	3	0	0	0	0	3	1	0	1	3	2	4	0	3
0	3	0	0	0	1	3	1	1	1	3	2	3	0	1
1	3	0	0	0	1	4	0	1	1	3	1	2	0	2
0	3	0	0	0	0	4	1	1	2	3	2	2	0	3
1	3	0	0	0	0	3	1	0	2	3	2	1	0	2
1	3	1	0	0	0	4	1	1	2	3	2	3	0	2
1	3	1	0	0	0	5	0	1	1	3	2	2	0	1
1	3	0	0	0	0	1	1	1	1	3	2	3	0	3
1	3	0	0	0	1	3	1	0	1	3	2	1	0	3
1	3	0	0	0	1	3	1	1	1	3	2	3	0	3
1	3	1	0	0	1	5	1	1	2	3	1	2	1	2
0	3	0	0	0	0	5	1	0	2	3	1	5	0	2
1	3	1	0	0	0	4	1	1	2	3	2	5	0	2
1	3	1	0	0	0	2	1	1	1	3	2	2	1	3
1	3	0	0	0	1	5	1	1	2	3	2	5	0	2
1	3	1	0	0	1	3	1	1	1	3	2	1	0	2
0	3	0	0	0	1	3	1	1	1	3	2	1	0	3
1	3	1	0	0	1	5	1	1	1	3	2	2	0	3
1	3	1	0	0	0	4	0	1	1	3	2	3	0	2
0	3	1	0	0	1	3	1	1	2	3	2	1	0	2
0	3	0	0	0	0	2	1	1	1	3	2	4	1	3
1	3	0	0	0	0	3	1	0	1	3	1	1	0	1
1	3	0	0	0	1	3	1	1	1	3	2	1	0	1
1	3	0	1	0	1	4	1	1	2	3	2	1	0	3
1	3	0	0	0	0	3	0	1	1	3	2	3	0	1
1	3	0	1	0	1	3	1	1	1	3	2	4	0	2
1	3	0	0	0	1	3	1	1	1	3	2	1	0	2
1	3	0	0	0	0	3	1	1	2	3	2	4	0	2
1	3	0	1	0	0	5	1	0	1	3	1	3	0	1
1	3	0	1	0	1	3	1	1	1	3	2	2	0	1
1	2	0	1	0	0	3	1	1	1	3	2	1	1	2
1	2	0	0	0	1	4	1	1	1	3	2	2	1	2
1	3	0	1	1	1	4	1	1	1	3	2	1	0	3
0	3	0	0	0	1	3	1	1	2	3	2	1	0	2
0	3	0	1	0	1	2	1	1	1	3	2	1	0	2
0	2	1	0	0	0	3	1	1	2	3	2	3	0	2
1	3	1	0	0	1	4	0	1	1	3	2	1	0	1
0	3	0	0	0	0	5	1	1	2	3	2	3	0	1
1	3	0	0	0	1	3	1	1	1	3	2	1	0	2
0	3	0	0	0	1	3	0	1	1	3	2	3	0	1
1	3	0	0	0	0	3	0	1	1	3	2	3	0	2
0	3	0	0	0	1	3	0	1	1	3	2	3	0	1
0	3	0	0	0	1	3	0	1	1	3	2	3	0	1
1	3	1	0	0	0	5	1	1	2	3	2	4	0	3
1	3	1	0	0	0	5	1	1	1	3	2	3	0	2
1	3	1	0	0	0	5	0	1	1	3	2	4	0	1
1	3	1	0	0	0	4	0	1	2	3	2	3	0	1
0	3	0	0	0	1	5	1	1	2	3	2	4	0	2
1	3	1	0	0	0	3	1	1	1	3	2	1	0	1
0	3	0	0	0	1	2	1	0	1	3	1	1	0	4
0	3	0	0	0	0	4	0	0	2	3	1	5	0	4
0	3	0	1	0	1	3	1	1	1	3	1	2	0	2
1	3	1	0	0	0	5	0	1	1	3	2	2	0	1
0	3	0	0	0	1	5	1	1	2	3	2	4	0	3
1	3	1	0	0	1	5	1	1	2	3	2	5	0	2
0	3	0	1	0	1	3	1	0	2	3	1	4	0	4
0	2	0	0	0	0	3	0	0	2	3	1	4	1	4
0	3	1	0	0	1	3	1	1	1	3	2	3	0	2
1	3	1	0	0	0	3	1	1	1	3	2	1	0	2
0	3	1	0	0	0	5	1	1	2	3	2	5	0	2
0	3	1	0	0	0	5	0	1	1	3	2	5	0	2
0	3	1	0	0	0	4	1	1	2	3	2	1	0	2
0	3	0	0	0	0	4	1	0	2	3	1	4	1	4
1	3	1	0	0	1	4	1	1	2	3	2	1	0	2
1	3	0	0	0	1	5	0	1	1	3	2	3	0	1
1	3	1	0	0	1	5	0	1	1	3	2	4	0	2
1	3	0	0	0	1	3	1	1	2	3	2	1	0	3
1	3	1	0	0	1	3	0	1	1	3	2	3	0	1
1	3	0	0	0	0	4	1	1	1	3	2	3	0	2
1	3	1	0	0	1	4	1	1	2	3	2	3	0	1
1	3	0	0	0	1	4	1	0	2	3	2	2	0	3
1	3	0	0	0	1	3	1	1	1	3	2	1	0	2
1	3	1	0	0	0	5	1	1	2	3	2	4	0	2
1	3	1	0	0	0	5	1	1	1	3	1	1	0	2
1	3	1	0	0	0	5	1	1	2	3	2	5	0	1
1	3	0	0	0	1	3	1	1	1	3	2	1	0	3
0	3	0	0	0	0	5	1	1	1	3	2	5	0	2
0	3	0	0	0	0	3	1	1	1	3	2	3	0	3
0	3	0	0	0	1	4	1	1	1	3	2	3	0	2
0	3	0	0	0	1	5	1	1	1	3	2	4	0	2
0	3	0	0	0	0	3	1	1	1	3	2	1	0	2
0	3	1	0	0	0	5	1	1	2	3	2	5	0	2
0	3	0	0	0	0	3	0	0	2	3	1	4	1	4
0	2	0	0	0	1	5	1	0	2	3	1	3	0	4
0	3	1	0	0	0	5	1	1	2	3	2	4	0	2
1	3	1	0	0	1	5	1	1	2	3	2	5	0	2
0	3	1	0	0	1	5	1	1	2	3	2	1	0	2
1	3	1	0	0	0	4	0	1	1	3	2	5	0	1
1	2	0	0	0	0	2	1	1	1	3	1	2	1	3
0	3	1	0	0	1	5	0	1	2	3	2	5	1	1
0	3	0	0	0	1	3	1	1	1	3	2	1	0	3
1	3	0	0	0	0	5	1	1	1	3	2	3	0	2
0	2	0	0	0	1	3	1	0	1	3	1	2	0	4
0	3	0	0	0	1	3	1	1	1	3	2	1	0	2
0	3	0	0	0	1	3	1	1	1	3	2	4	0	3
1	3	1	1	0	1	5	0	1	2	3	2	5	0	1
0	3	1	0	0	0	5	1	1	2	3	2	5	0	2
0	3	1	0	0	0	4	1	1	2	3	2	5	0	1
1	3	0	0	0	0	5	1	1	1	3	2	5	0	2
0	3	1	0	0	0	5	1	1	2	3	2	1	0	2
0	3	1	0	0	0	5	1	1	2	3	2	4	0	2
0	3	1	0	0	0	5	1	1	2	3	2	5	1	2
1	3	0	1	0	0	3	1	1	1	3	2	3	0	2
1	3	1	0	0	1	5	1	1	1	3	2	4	0	2
1	3	1	0	0	0	5	1	1	2	3	1	5	0	2
1	3	1	0	0	1	5	1	1	2	3	2	3	0	2
1	3	1	0	0	0	5	1	1	2	3	2	5	1	2
0	3	1	0	0	1	5	1	1	1	3	2	5	0	1
1	3	1	1	0	0	5	1	1	2	3	1	5	0	2
1	3	0	0	0	1	3	1	1	1	3	2	1	0	2
0	3	1	0	0	1	5	1	1	2	3	2	5	0	2
0	3	0	0	0	0	3	1	1	1	3	2	2	0	1
0	3	0	0	0	1	3	1	1	2	3	2	3	0	3
1	3	1	0	0	1	5	1	1	2	3	2	5	0	2
0	2	0	1	0	1	5	1	0	2	3	2	3	0	4
0	3	1	0	0	0	5	1	1	1	3	1	3	1	1
0	3	0	0	0	0	3	1	0	1	3	1	1	0	3
1	3	0	0	0	1	4	1	1	1	3	2	1	0	2
1	3	1	0	0	1	4	1	1	1	3	2	3	0	1
1	3	0	0	0	0	5	1	0	2	3	1	3	0	2
1	3	1	0	0	1	5	1	1	2	3	2	3	0	1
1	3	1	0	0	0	3	1	1	1	3	2	4	0	1
1	3	1	0	1	0	5	1	0	2	3	2	3	0	2
1	3	0	0	0	0	4	1	1	1	3	2	3	0	2
1	3	1	0	0	1	5	1	1	2	3	2	3	0	2
1	3	1	0	0	0	5	1	1	2	3	2	3	0	1
1	3	1	0	0	1	5	1	1	2	3	2	5	0	1
1	3	1	0	0	1	4	1	1	1	3	2	2	0	2
1	3	1	0	0	0	5	0	1	2	3	1	2	0	2
1	3	1	0	0	0	4	1	1	2	3	2	3	0	2
1	3	0	0	0	1	5	1	1	2	3	2	4	0	2
1	3	0	0	1	1	4	1	1	1	3	2	4	0	1
1	3	1	0	0	1	5	1	1	2	3	2	3	0	1
1	3	1	0	0	1	4	1	1	1	3	2	1	0	2
1	3	0	1	0	1	5	1	0	2	3	1	3	0	4
1	3	1	0	0	1	4	1	1	1	3	2	1	0	2
1	3	1	0	0	1	5	1	1	2	3	2	5	0	2
1	3	0	1	0	1	4	1	0	2	3	1	4	0	4
1	3	0	0	0	0	2	1	1	2	3	2	1	0	3
0	3	1	0	0	0	5	1	1	2	3	1	4	0	2
1	2	0	0	0	0	3	0	0	2	3	1	4	0	4
1	3	1	0	0	1	5	1	1	2	3	2	4	0	3
1	3	1	0	0	0	5	0	1	1	3	2	5	0	1
1	3	1	0	0	1	5	0	1	1	3	2	5	0	1
1	3	0	0	0	0	4	1	0	1	3	1	3	0	2
1	3	1	0	0	0	5	1	1	2	3	2	5	0	2
1	3	0	0	0	1	3	1	1	1	3	2	5	0	2
1	3	1	0	0	0	5	1	1	2	3	2	5	0	2
1	3	1	0	0	1	5	0	1	1	3	2	4	0	1
1	3	0	0	0	1	3	1	1	1	3	2	1	0	2
1	3	0	0	0	1	3	1	1	1	3	2	1	0	2
1	3	0	0	0	1	5	1	1	1	3	2	4	0	1
1	3	1	0	0	1	3	1	1	1	3	2	3	0	1
1	3	1	0	0	1	5	0	1	2	3	2	2	0	1
1	3	1	0	0	0	5	0	1	1	3	2	4	0	1
1	2	1	0	0	1	3	1	1	1	3	2	1	0	2
1	3	1	0	0	1	5	1	1	2	3	2	4	0	2
1	3	1	1	0	1	5	1	1	2	3	2	4	0	3
1	3	1	0	0	1	4	1	1	1	3	2	2	0	2
1	3	1	0	0	1	5	0	1	2	3	2	5	0	1
1	3	1	0	0	1	5	1	1	2	3	2	4	1	2
1	3	1	0	0	1	5	1	1	2	3	2	5	0	2
1	3	1	0	0	1	5	0	1	1	3	2	2	0	1
1	3	1	0	0	1	3	1	1	1	3	2	3	0	2
1	3	0	0	0	1	3	1	1	1	3	2	1	0	3
1	3	0	0	0	1	3	1	1	1	3	2	1	0	2
0	3	0	0	0	0	2	1	1	1	3	2	1	0	3
0	3	1	0	0	1	5	1	1	1	3	2	1	0	2
0	3	0	0	0	1	2	1	1	1	3	2	1	0	3
0	3	1	0	0	0	3	1	1	1	3	2	3	0	2
0	3	0	0	0	1	3	1	1	1	3	2	1	0	3
0	3	0	0	0	0	3	1	1	1	3	2	2	0	2
0	3	0	0	0	1	3	1	1	1	3	2	1	0	2
0	3	1	0	0	0	5	0	1	2	3	2	3	0	2
0	3	0	0	0	0	3	1	1	1	3	2	1	0	3
0	3	1	0	0	0	5	0	1	1	3	2	4	0	1
0	3	1	0	0	0	5	0	1	1	3	2	3	0	1
0	3	1	0	0	0	5	0	1	2	3	2	5	0	2
0	3	1	0	0	0	5	0	1	2	3	2	5	0	2
0	3	0	0	0	1	2	1	1	1	3	2	4	0	3
0	3	0	0	0	0	4	1	1	2	3	2	2	0	4
0	3	1	0	0	1	5	0	1	2	3	2	5	0	1
1	3	1	1	0	0	5	0	1	2	3	2	4	0	2
1	3	0	0	0	1	3	1	1	2	3	2	3	0	3
1	3	0	1	1	0	3	1	1	1	3	2	4	0	2
1	3	0	0	0	0	3	0	1	1	3	2	4	0	1
1	3	1	1	0	1	5	1	1	2	3	2	3	0	1
1	3	0	0	0	1	2	1	1	1	3	2	3	0	2
1	3	0	0	0	1	3	1	1	1	3	2	3	0	2
1	3	0	0	0	1	2	1	1	1	3	2	1	0	3
1	3	0	0	0	1	2	1	1	1	3	2	1	0	3
1	3	1	0	0	0	5	1	1	1	3	2	5	0	2
1	3	0	0	0	1	4	0	1	1	3	2	3	0	1
0	3	0	0	0	0	3	1	1	1	3	2	5	0	3
1	2	0	1	0	1	3	1	1	1	3	2	1	0	3
1	3	0	0	0	1	3	1	1	1	3	2	4	0	2
1	3	0	0	0	1	3	1	1	2	3	2	3	0	2
1	3	0	0	0	1	4	1	1	1	3	2	3	0	2
1	3	0	1	0	0	5	0	1	2	3	2	4	0	1
1	3	0	0	0	0	5	0	1	1	3	2	4	0	1
1	3	0	0	0	1	5	1	1	2	3	2	4	0	1
1	3	0	0	0	0	2	1	1	1	3	2	1	0	2
1	3	0	0	0	0	3	1	1	1	3	2	2	0	2
1	3	0	0	0	0	3	1	1	1	3	2	2	0	3
1	3	0	0	0	1	4	1	1	1	3	2	2	0	1
0	3	0	0	0	1	5	1	1	1	3	2	5	0	2
1	3	0	0	0	0	2	1	1	1	3	2	3	0	2
1	3	0	0	0	0	3	1	1	1	3	2	2	0	1
0	3	1	0	0	1	5	1	1	2	3	2	3	0	2
0	3	0	0	0	1	3	1	1	1	3	2	2	0	1
0	3	0	0	0	0	3	1	1	1	3	2	1	0	2
0	3	0	0	0	0	3	1	1	1	3	2	3	0	2
0	3	0	0	0	0	3	1	1	1	3	2	2	0	2
0	3	1	0	0	1	3	1	1	2	3	2	2	0	2
0	3	0	0	0	0	4	1	1	1	3	2	4	0	2
1	2	1	1	0	1	5	1	1	2	3	2	3	0	2
1	3	1	0	0	0	5	1	1	2	3	2	3	0	1
1	2	1	0	0	0	5	1	1	2	3	2	5	0	2
1	3	1	1	0	1	4	1	1	2	3	2	3	0	2
0	3	0	0	0	0	4	1	1	1	3	2	4	0	2
1	3	0	0	0	0	4	1	1	1	3	2	4	0	1
0	3	1	1	0	1	3	1	1	1	3	2	1	1	3
1	3	1	0	0	1	3	1	1	2	3	2	4	0	2
1	3	1	1	0	0	5	1	1	2	3	1	4	0	2
1	3	1	1	0	0	3	1	1	1	3	2	3	0	1
1	3	1	1	0	0	3	1	1	1	3	2	3	0	3
0	3	1	0	0	1	3	1	1	1	3	2	1	0	3
0	3	1	0	0	1	3	1	1	1	3	2	2	0	1
0	3	1	0	0	1	3	1	1	1	3	2	1	0	2
0	3	1	0	0	1	4	0	1	1	3	2	3	0	3
1	3	1	0	0	1	5	1	1	2	3	2	4	0	2
0	3	1	0	0	1	5	1	1	2	3	1	5	0	2
0	3	1	1	0	1	5	1	1	1	3	2	4	0	1
1	3	1	1	0	1	3	1	1	1	3	2	1	0	2
1	3	0	1	0	1	5	0	0	2	3	1	5	0	4
1	3	0	1	0	0	3	1	1	1	3	2	4	0	2
1	3	1	1	0	0	5	1	1	2	3	2	5	0	2
1	2	0	1	0	0	5	1	0	2	3	1	3	1	4
1	3	1	0	0	1	3	1	1	1	3	2	1	0	3
1	3	1	1	0	0	5	1	1	1	3	2	5	0	2
1	3	1	1	0	0	5	1	1	2	3	2	5	0	2
1	2	0	1	1	0	3	1	0	2	3	1	5	0	4
1	3	1	1	0	0	5	1	1	1	3	2	4	0	2
1	3	0	0	0	0	3	1	0	2	3	1	3	0	4
1	3	1	1	0	0	5	1	1	2	3	1	2	0	2
1	3	1	0	0	0	5	1	1	2	3	2	5	0	2
1	3	1	0	0	0	5	1	1	2	3	2	5	0	1
1	3	1	1	1	1	5	1	1	2	3	2	5	0	2
1	2	0	0	0	0	5	1	0	2	3	1	3	1	4
1	3	1	0	0	0	5	1	1	2	3	2	5	0	2
0	3	1	0	0	0	3	0	1	1	3	2	1	0	3
1	3	1	0	0	0	5	1	1	2	3	2	2	0	2
1	3	1	0	0	0	5	0	1	2	3	2	5	0	2
1	3	1	0	0	0	5	0	1	2	3	2	5	0	2
1	3	1	0	0	1	5	1	1	1	3	2	5	0	2
0	3	0	0	0	1	4	1	0	1	3	1	1	0	3
1	3	1	0	0	1	5	1	1	2	3	2	5	0	2
0	3	0	0	0	0	2	1	1	1	3	1	3	0	2
0	3	1	0	0	0	5	0	1	2	3	2	5	0	1
1	3	0	0	0	0	5	1	1	2	3	2	5	0	3
1	3	1	0	0	1	4	1	1	1	3	2	2	0	2
1	3	0	0	0	1	3	0	1	1	3	2	3	0	2
1	3	0	0	0	1	2	1	1	1	3	2	3	0	3
1	3	0	0	0	0	1	1	1	1	3	2	4	0	3
1	3	1	0	0	0	5	1	1	1	3	1	5	0	2
1	3	1	0	0	0	5	0	1	2	3	2	5	0	2
1	3	1	0	0	0	5	1	1	2	3	1	3	0	2
1	3	0	0	0	0	4	1	1	1	3	2	3	1	1
1	3	1	0	0	1	5	1	1	2	3	2	4	0	3
1	3	1	0	0	0	5	0	1	2	3	2	5	0	1
1	3	0	0	0	0	5	1	0	2	3	1	3	0	4
1	3	1	0	0	0	4	1	1	2	3	2	4	0	3
1	3	1	0	0	0	5	0	1	2	3	2	5	0	1
1	3	1	0	0	1	5	0	1	2	3	2	5	0	2
1	3	1	0	0	0	5	0	1	2	3	2	5	0	1
1	3	0	0	0	1	5	0	1	2	3	2	5	0	1
1	3	1	0	0	1	4	1	1	1	3	2	5	0	2
1	3	0	0	0	0	3	1	1	2	3	2	3	0	2
1	3	0	1	0	0	4	0	1	1	3	2	3	1	1
1	3	0	1	0	1	3	1	1	1	3	2	1	0	1
1	3	1	0	0	0	4	0	1	2	3	2	3	0	2
1	3	1	0	0	1	5	1	1	1	3	2	2	0	2
1	3	1	0	0	1	3	1	1	1	3	2	2	0	3
1	3	1	0	0	1	5	0	1	2	3	2	5	0	2
0	3	1	1	0	0	5	0	1	2	3	2	5	0	2
1	2	0	0	0	0	4	1	1	2	3	1	3	0	3
1	3	1	0	0	0	5	1	1	2	3	2	5	0	2
0	3	0	0	0	0	1	1	0	1	3	1	3	0	3
0	3	1	0	0	0	5	1	1	2	3	2	5	0	2
1	3	1	0	0	0	4	1	1	2	3	2	2	0	2
1	3	0	0	0	1	3	0	1	1	3	2	1	0	2
1	3	1	1	0	1	5	1	1	2	3	2	1	0	2
1	2	0	0	0	1	3	1	1	1	3	2	1	0	3
1	2	1	0	0	0	5	1	1	2	3	2	5	0	2
1	2	0	0	0	0	3	1	1	1	3	2	1	0	3
0	3	0	0	0	1	3	1	1	1	3	2	1	0	2
1	3	0	0	0	1	4	0	1	1	3	2	5	0	1
1	3	0	0	0	0	3	1	1	1	3	2	1	0	2
1	2	1	0	0	0	4	1	0	1	3	2	1	1	1
1	3	0	0	0	0	3	1	1	1	3	2	1	0	2
1	3	1	0	0	0	5	1	1	2	3	2	5	0	2
1	3	0	0	0	1	3	1	0	1	3	2	2	0	3
1	3	1	0	0	0	5	1	1	1	3	1	2	0	2
1	2	1	0	0	1	5	1	1	2	3	2	5	1	2
0	3	1	0	0	1	5	1	1	2	3	2	5	0	2
0	3	1	0	0	0	5	1	1	2	3	2	5	0	1
1	3	1	0	0	1	5	1	1	2	3	2	4	0	2
1	3	0	0	0	0	4	1	1	2	3	2	4	0	3
1	3	1	1	0	0	5	1	0	1	3	2	3	0	1
0	2	0	0	0	0	4	1	0	2	3	1	5	0	3
0	3	1	0	0	1	5	1	1	1	3	2	5	0	2
0	3	1	0	0	0	5	0	1	2	3	2	1	0	2
1	3	1	0	0	0	4	1	1	2	3	2	3	0	2
0	3	1	0	0	0	5	0	1	2	3	2	5	0	2
0	3	1	0	0	0	5	0	1	1	3	2	4	0	1
1	3	1	0	0	0	5	0	1	2	3	2	5	0	2
1	3	1	0	0	0	5	0	1	2	3	2	5	0	2
0	2	1	0	0	1	5	0	1	2	3	2	5	0	1
1	1	0	0	0	0	1	0	0	1	3	3	2	1	4
0	3	1	0	0	0	5	0	1	1	3	2	4	0	1
0	3	1	0	0	1	3	1	1	1	3	2	3	0	3
1	3	1	1	1	1	5	0	1	1	3	2	4	0	2
1	3	0	1	0	1	3	1	1	1	3	3	3	0	4
0	3	0	0	0	0	5	1	1	1	3	2	4	0	1
1	3	1	0	0	1	5	0	1	1	3	2	5	0	1
1	3	0	0	0	1	5	1	0	2	3	1	2	0	4
1	3	0	0	0	1	3	1	1	1	3	2	1	0	2
1	3	1	0	0	0	5	0	1	2	3	2	5	0	1
1	3	1	0	0	0	5	0	1	2	3	2	5	0	2
1	3	0	0	0	0	4	1	1	1	3	1	2	0	3
1	3	1	0	0	0	3	1	1	1	3	2	2	0	2
1	3	1	0	0	0	5	1	1	2	3	2	2	0	2
1	3	1	0	0	0	5	0	1	2	3	2	3	0	2
1	3	1	0	0	1	5	0	1	2	3	2	5	0	1
1	3	0	0	1	0	4	1	0	2	3	1	2	1	4
1	3	1	0	0	1	5	1	1	2	3	2	4	0	2
1	3	1	0	0	1	5	1	1	2	3	2	3	0	3
1	3	0	0	0	1	4	1	0	2	3	1	3	0	4
1	2	0	0	0	0	2	1	0	2	3	1	1	0	4
1	3	1	0	0	0	5	0	1	2	3	1	5	0	3
1	3	1	0	0	0	5	0	1	2	3	2	5	0	1
1	2	0	1	0	1	4	1	1	2	3	2	1	0	3
1	3	1	0	0	1	2	1	1	1	3	2	1	0	2
1	3	1	0	0	0	5	0	1	2	3	2	4	0	1
1	3	0	0	0	0	3	1	1	1	3	2	1	0	3
1	3	1	0	0	1	5	1	1	2	3	2	5	0	2
1	2	1	0	0	0	5	1	0	2	3	2	4	0	2
1	3	1	1	0	0	5	0	1	2	3	2	4	0	1
1	3	1	0	0	0	5	0	1	2	3	2	5	0	2
1	3	0	0	0	1	5	1	0	2	3	2	3	0	4
1	3	0	0	0	0	2	1	1	1	3	2	4	0	3
1	3	1	1	1	1	5	0	1	1	3	2	4	0	1
1	3	0	0	0	1	5	1	1	1	3	1	1	0	2
1	3	1	0	0	0	4	1	1	2	3	2	3	0	2
1	3	1	0	0	1	5	1	1	2	3	2	5	0	2
1	3	1	1	0	0	5	1	1	1	3	2	5	0	1
1	3	1	1	0	0	5	1	1	2	3	2	4	0	1
1	3	0	0	0	0	5	1	1	2	3	2	3	0	2
1	3	1	0	0	1	5	1	1	2	3	2	3	0	2
1	3	1	1	1	0	5	1	1	2	3	2	2	0	1
1	3	1	0	0	1	5	1	1	2	3	2	1	0	2
1	3	1	0	0	1	5	1	1	2	3	2	1	0	2
1	3	1	0	0	1	5	1	1	2	3	2	2	0	1
1	3	1	0	0	1	5	1	1	2	3	2	2	0	2
1	3	1	0	0	1	5	1	1	1	3	2	1	0	1
1	3	1	1	1	0	5	1	1	1	3	2	2	0	2
1	3	1	1	1	0	5	1	1	2	3	2	2	0	1
1	3	1	0	0	0	4	1	1	2	3	2	2	0	1
1	3	1	0	0	0	3	0	1	2	3	2	3	0	1
1	3	0	1	0	0	3	1	1	1	3	2	2	0	2
1	3	1	0	0	1	5	1	1	2	3	2	5	0	1
1	3	1	0	0	1	5	1	1	1	3	2	5	0	2
0	3	0	0	0	0	3	0	1	1	3	1	3	1	1
0	3	0	0	0	0	4	1	0	2	3	1	4	0	3
1	3	1	0	0	0	5	1	1	2	3	2	5	0	2
1	3	0	0	0	0	4	0	1	1	3	2	4	1	1
1	3	0	0	0	1	4	1	1	1	3	2	1	0	2
1	3	1	1	0	1	5	1	1	2	3	2	3	0	2
1	2	0	0	0	1	4	1	1	1	3	2	3	0	3
1	2	1	0	0	0	5	0	1	2	3	2	4	0	1
1	3	0	0	0	1	2	1	0	1	3	2	2	0	1
1	2	0	0	0	0	5	1	1	1	3	2	4	0	1
1	3	1	1	0	0	4	1	1	2	3	2	3	1	2
1	3	0	0	0	0	3	0	1	1	3	2	4	0	2
1	3	1	0	0	0	5	1	1	2	3	2	5	0	2
1	3	0	0	0	0	3	1	0	2	3	3	1	0	1
1	3	1	0	0	1	2	1	1	1	3	2	1	1	2
0	3	1	0	0	1	5	1	1	2	3	2	5	0	2
0	3	1	0	0	0	5	1	1	1	3	2	3	0	2
0	3	1	0	0	0	5	0	1	2	3	2	4	0	1
1	3	1	0	0	0	5	1	1	2	3	2	4	1	2
0	3	0	0	0	0	5	1	1	2	3	2	5	0	1
0	3	1	0	0	0	5	1	0	2	3	2	4	0	2
0	3	1	0	0	1	5	1	1	1	3	2	4	0	2
0	3	1	0	0	0	4	1	0	1	3	2	3	0	2
0	3	1	0	0	0	5	1	0	1	3	2	1	0	2
0	3	0	0	0	1	4	1	1	1	3	2	5	1	2
1	3	0	0	0	1	5	1	1	2	3	2	5	1	1
0	3	1	0	0	1	5	1	0	2	3	2	5	1	1
1	3	1	0	0	0	3	1	1	1	3	2	5	1	1
0	3	0	0	0	1	3	1	0	1	3	2	5	0	2
0	3	1	0	0	1	5	1	1	2	3	2	4	0	1
1	3	0	0	0	1	3	1	1	1	3	2	1	0	3
1	3	0	0	0	1	3	1	1	1	3	2	1	0	2
1	3	0	0	0	0	4	0	1	2	3	2	2	1	2
1	3	0	0	0	0	3	1	1	2	3	2	2	1	3
1	3	0	0	0	0	4	1	1	1	3	2	4	0	2
1	3	1	1	0	0	5	1	1	2	3	2	5	0	1
1	3	1	0	0	1	5	1	1	1	3	2	5	0	1
0	3	0	0	0	1	5	1	1	2	3	2	3	0	2
1	3	0	0	0	0	2	1	1	1	3	2	1	0	3
1	3	1	0	0	0	5	1	1	1	3	2	5	0	1
1	3	0	0	0	0	3	0	1	1	3	2	5	0	1
0	3	0	0	0	1	2	1	1	1	3	2	1	0	3
1	3	1	0	0	0	5	1	1	2	3	2	4	0	1
1	3	1	0	0	1	5	1	1	2	3	2	4	0	2
0	3	1	0	0	0	5	1	1	1	3	1	1	0	2
0	3	0	0	0	0	2	1	1	1	3	2	1	0	3
1	3	0	0	0	0	3	1	1	1	3	2	1	1	2
1	2	0	0	0	0	3	0	1	1	3	2	3	0	1
1	3	1	0	0	0	5	1	1	2	3	2	4	0	1
0	3	0	0	0	1	2	0	1	1	3	2	2	0	2
0	3	0	0	0	1	4	0	1	1	3	2	4	0	1
0	3	0	0	0	1	4	0	1	1	3	1	3	1	1
1	3	0	0	0	0	3	1	1	1	3	2	3	0	3
1	3	0	0	0	1	3	1	1	1	3	2	1	0	3
1	3	1	0	0	0	5	0	1	2	3	2	5	1	1
1	2	1	0	0	0	5	1	0	1	3	2	5	1	2
1	2	1	0	0	0	5	0	1	2	3	2	5	0	1
0	3	1	0	0	1	4	1	1	1	3	2	2	0	2
0	3	1	0	0	0	4	1	1	2	3	2	2	0	2
1	3	0	0	0	0	5	0	1	2	3	2	5	0	1
0	3	1	0	0	0	4	1	1	1	3	2	2	0	2
0	3	1	0	0	0	5	0	1	2	3	2	5	0	2
0	3	1	1	0	1	3	1	1	1	3	2	1	0	3
1	2	0	0	0	0	5	0	0	2	3	1	2	1	4
1	3	1	1	1	0	5	1	1	2	3	2	1	0	2
1	2	1	0	0	1	4	1	1	1	3	2	1	0	2
1	3	1	0	0	0	5	1	1	2	3	2	4	0	2
1	3	1	0	0	1	4	1	1	1	3	2	1	0	3
0	3	1	0	0	0	4	1	1	2	3	1	2	0	2
0	3	1	1	1	0	5	0	1	1	3	2	3	0	2
0	3	1	0	0	1	5	1	1	2	3	1	4	0	2
1	3	1	0	0	0	5	0	1	2	3	2	2	0	2
0	3	1	0	0	1	5	1	1	2	3	2	2	1	2
1	3	0	0	0	1	5	1	1	2	3	2	5	0	2
0	1	0	0	0	1	2	1	1	1	3	2	1	1	4
0	3	0	0	0	0	1	1	0	1	3	2	1	0	3
0	3	1	0	0	1	5	0	1	2	3	2	5	1	2
0	3	0	0	0	0	5	1	1	2	3	2	5	0	2
0	3	1	0	0	0	5	0	1	1	3	2	5	0	1
0	3	1	0	0	0	5	1	1	2	3	1	3	0	1
0	3	1	0	0	1	5	1	1	2	3	2	5	0	2
1	3	1	0	0	0	5	1	1	2	3	1	5	0	2
0	3	0	0	0	0	2	1	0	1	3	1	1	0	4
1	3	1	1	0	1	5	1	1	2	3	2	5	0	2
1	3	1	0	0	0	5	1	1	2	3	2	5	0	2
1	3	1	0	0	0	4	1	1	1	3	1	3	0	2
1	2	0	1	0	1	3	1	1	1	3	2	3	0	2
1	3	0	0	0	0	3	1	1	1	3	2	1	0	3
1	3	0	1	0	1	4	1	1	1	3	2	4	0	2
1	3	1	0	0	0	5	0	1	2	3	2	3	0	1
1	3	0	0	0	1	3	0	1	1	3	2	3	0	1
1	3	0	0	0	0	4	0	1	1	3	2	4	0	1
1	3	0	0	0	1	5	1	1	2	3	2	4	0	2
1	3	0	0	0	0	4	0	1	2	3	2	5	0	3
1	3	0	0	0	0	4	1	1	2	3	2	4	0	2
1	2	1	0	0	1	5	1	1	2	3	2	4	0	2
1	3	1	0	0	0	4	1	1	2	3	2	4	0	1
1	3	1	0	0	0	5	1	1	1	3	2	4	0	1
1	2	1	0	0	0	4	1	0	2	3	2	1	0	2
1	2	0	0	0	1	4	0	1	1	3	2	5	0	1
1	3	0	0	0	0	4	0	1	1	3	2	5	0	1
1	3	0	0	0	0	3	0	1	1	3	1	5	0	1
0	3	0	0	0	1	4	1	1	1	3	2	1	0	2
1	3	0	0	0	1	3	1	1	1	3	2	1	0	3
1	3	0	0	0	0	4	0	1	2	3	2	3	0	3
1	3	0	0	0	1	3	0	1	1	3	2	3	0	2
1	3	0	0	0	1	3	0	1	1	3	2	3	0	4
0	3	0	0	0	1	3	0	1	1	3	2	3	0	3
0	3	0	0	0	0	2	1	1	1	3	2	2	0	3
0	3	0	0	0	0	3	1	1	1	3	2	3	0	1
0	1	0	0	0	1	2	1	1	1	3	2	1	0	3
0	3	0	0	0	0	2	1	1	1	3	2	1	0	3
0	3	0	0	0	1	4	1	1	1	3	2	1	0	2
0	3	0	0	0	0	3	1	1	1	3	2	2	0	2
0	3	1	0	0	1	5	1	1	2	3	2	3	0	2
0	3	0	0	0	0	4	1	1	1	3	2	3	0	1
0	3	1	0	0	1	5	1	1	2	3	2	3	0	1
0	3	1	0	0	0	5	1	1	1	3	2	3	0	2
0	3	1	0	0	0	5	1	1	2	3	2	3	0	2
0	3	1	0	0	1	4	1	1	1	3	2	2	0	1
0	3	0	0	0	0	5	1	1	1	3	2	3	0	1
0	3	0	0	0	1	5	1	1	1	3	2	3	0	1
1	3	1	0	0	0	3	1	1	1	3	2	3	0	2
1	3	1	1	0	1	3	1	1	1	3	2	1	0	1
1	3	1	0	0	0	5	0	1	1	3	2	4	0	1
1	3	1	0	0	0	5	0	1	1	3	2	4	0	1
1	3	1	0	0	0	5	0	1	2	3	2	5	0	1
1	3	1	0	0	0	5	0	1	1	3	2	5	0	1
1	3	1	0	0	0	4	1	1	2	3	2	2	0	3
1	3	1	0	0	0	5	0	1	1	3	2	4	0	1
1	3	1	0	0	0	5	0	1	2	3	2	5	0	1
1	3	1	0	0	1	3	1	1	1	3	2	1	0	3
1	3	1	1	0	1	3	1	1	1	3	2	3	0	3
1	3	0	0	0	0	4	1	0	1	3	1	1	0	2
1	3	0	0	0	1	5	1	1	2	3	2	1	0	3
1	3	1	0	0	0	2	1	1	1	3	2	1	0	2
1	3	0	0	0	1	4	1	1	2	3	2	1	0	2
1	3	0	0	0	1	3	1	1	1	3	2	1	0	2
1	3	0	0	0	0	3	1	1	1	3	2	1	0	3
0	3	1	0	0	0	5	0	1	1	3	2	3	0	1
1	3	1	0	0	1	4	0	1	1	3	2	4	0	3
1	3	1	0	0	0	4	1	1	2	3	2	3	0	2
0	3	1	0	0	0	5	0	1	2	3	2	5	0	1
0	3	1	0	0	1	3	1	1	2	3	2	3	0	4
1	3	1	0	0	0	3	1	1	1	3	2	1	0	3
1	3	1	0	0	1	5	0	1	1	3	2	4	0	1
1	3	1	0	0	1	4	1	1	2	3	2	1	0	2
0	3	0	0	0	1	3	1	1	1	3	2	1	0	3
0	3	1	0	0	0	4	1	1	1	3	2	5	0	2
0	3	1	0	0	1	5	0	1	1	3	2	5	0	1
0	3	1	0	0	1	2	1	1	1	3	2	3	0	3
1	3	1	0	0	0	4	1	1	2	3	1	2	0	2
1	3	1	0	0	0	5	1	1	2	3	2	5	0	2
1	3	1	0	0	1	5	1	1	2	3	2	5	0	2
1	3	1	0	0	0	5	1	1	1	3	2	5	0	1
1	3	1	0	0	1	5	1	1	2	3	2	4	0	2
1	3	1	0	0	0	5	0	1	2	3	2	4	0	2
1	3	1	0	0	0	5	1	1	2	3	2	2	0	1
1	3	1	0	0	1	5	1	1	1	3	2	4	0	2
1	3	1	0	0	1	5	1	1	2	3	1	5	0	2
1	3	1	0	0	0	5	1	1	1	3	2	3	0	2
1	3	1	0	0	1	5	1	1	1	3	2	3	0	1
1	3	1	0	0	1	5	1	1	1	3	2	4	0	2
1	3	1	0	0	0	5	1	1	1	3	2	3	0	1
1	3	1	0	0	0	5	1	1	2	3	2	5	0	2
1	3	1	0	0	1	5	1	1	2	3	2	3	0	2
1	3	1	0	0	0	5	1	1	2	3	1	4	0	2
1	3	1	0	0	0	5	1	1	2	3	2	4	0	2
1	3	1	0	0	0	5	1	1	2	3	1	3	0	1
1	3	1	0	0	1	5	1	1	2	3	2	3	0	2
0	3	1	0	0	0	5	1	0	1	3	2	5	0	1
0	3	1	0	0	0	5	0	1	2	3	2	4	0	1
1	3	1	1	0	0	4	1	1	2	3	2	5	0	2
1	3	0	0	0	1	4	1	1	1	3	2	2	0	2
1	3	0	0	0	0	3	1	1	2	3	2	5	0	3
0	2	0	0	0	0	3	1	1	1	3	1	3	0	1
1	3	1	0	0	1	5	0	1	2	3	2	5	0	1
0	3	1	0	0	1	5	0	1	2	3	2	5	0	1
0	3	1	0	0	1	5	1	1	2	3	2	4	0	3
0	3	0	0	0	0	5	0	1	1	3	2	5	0	1
0	3	0	0	0	0	3	1	1	1	3	2	2	0	2
0	3	0	0	0	1	3	1	1	1	3	2	3	0	2
1	3	1	0	0	1	5	0	1	1	3	2	4	0	2
0	3	0	0	0	1	4	1	1	1	3	2	3	0	1
1	3	0	0	0	0	3	0	1	1	3	2	5	0	1
1	3	0	1	0	1	3	1	1	1	3	2	2	0	2
0	3	1	0	0	0	5	1	1	2	3	2	5	0	2
1	3	1	0	0	1	4	1	1	1	3	2	3	0	3
0	3	0	0	0	0	3	1	0	2	3	3	1	0	3
1	3	0	0	0	0	3	1	1	1	3	2	1	0	3
0	3	1	1	0	0	5	0	1	2	3	2	5	0	2
1	3	1	1	0	1	5	1	1	2	3	2	4	0	3
0	3	1	0	0	0	4	1	1	1	3	2	3	0	2
0	3	1	0	0	1	5	1	1	2	3	2	5	0	3
0	2	0	0	0	0	3	1	0	1	3	1	3	0	4
0	2	1	0	0	1	5	1	1	2	3	2	5	0	1
0	3	1	0	0	0	5	0	1	2	3	2	2	0	2
0	2	1	0	0	1	5	1	1	2	3	1	4	0	2
1	3	1	1	0	0	5	1	1	2	3	2	5	0	2
1	3	1	0	0	0	5	1	1	2	3	2	4	0	2
1	3	1	1	0	0	5	1	1	2	3	2	3	0	1
1	3	1	0	0	0	5	1	0	2	3	2	5	0	1
1	3	1	1	1	1	5	1	1	2	3	2	4	0	2
1	3	1	1	1	1	5	1	1	2	3	2	5	0	2
1	3	1	1	1	1	5	1	1	1	3	2	5	0	3
1	3	1	1	0	1	5	1	1	2	3	2	5	0	2
1	2	1	0	0	0	5	1	1	2	3	2	4	0	2
1	3	1	0	0	0	5	1	1	2	3	2	5	0	2
1	3	1	0	0	0	5	1	1	1	3	2	5	0	1
1	3	1	1	1	0	5	1	1	2	3	2	5	0	2
1	3	1	0	0	1	4	1	1	2	3	2	5	0	2
1	3	1	1	1	0	5	1	1	2	3	2	5	0	2
1	3	1	1	1	1	5	1	1	2	3	2	5	0	2
1	3	1	1	0	1	5	1	1	2	3	2	5	0	2
1	3	1	0	0	1	4	1	1	2	3	2	5	0	2
1	3	1	1	1	1	4	1	1	2	3	2	4	0	1
1	3	1	0	0	1	5	1	1	2	3	2	5	0	2
1	3	0	0	0	0	4	0	1	1	3	2	4	1	1
0	3	0	0	0	1	3	1	1	1	3	2	1	0	2
0	2	0	0	0	0	3	1	1	1	3	2	1	1	2
0	3	0	0	0	1	3	1	1	1	3	2	1	0	2
1	1	0	0	0	0	2	1	1	1	3	2	1	1	3
0	3	0	1	0	1	4	1	1	2	3	2	1	0	4
1	3	1	0	0	0	5	1	1	2	3	1	4	1	2
0	3	1	0	0	1	4	1	1	1	3	2	1	0	2
1	3	1	0	0	1	5	1	1	1	3	2	5	1	2
1	3	0	0	0	0	4	1	1	1	3	2	5	0	1
1	3	1	0	0	1	5	1	1	1	3	2	1	0	2
1	3	1	0	0	0	5	1	1	2	3	2	4	0	2
1	3	1	0	0	1	3	0	1	1	3	2	2	0	3
1	3	1	0	0	1	5	1	1	1	3	2	5	0	1
1	3	1	0	0	0	5	1	1	2	3	2	4	1	2
1	3	1	0	0	0	5	1	1	2	3	2	3	0	1
1	3	0	0	0	1	3	1	1	1	3	2	1	0	1
1	3	0	0	0	1	2	1	1	1	3	2	1	0	3
0	3	1	0	0	0	5	1	0	1	3	2	4	1	1
1	3	0	0	0	0	3	1	1	2	3	2	3	0	4
1	3	0	0	0	0	3	1	1	1	3	2	4	0	2
1	3	0	0	0	1	3	1	1	1	3	2	2	0	3
1	3	0	0	0	1	3	0	1	1	3	2	4	0	1
1	3	1	0	0	1	3	1	1	2	3	2	3	0	3
1	3	1	0	0	0	5	1	1	1	3	2	2	0	2
1	3	0	0	0	1	3	1	1	1	3	2	3	0	2
1	3	1	1	1	0	5	1	1	1	3	2	4	0	1
1	3	1	0	0	1	3	1	1	1	3	2	1	0	3
1	3	0	0	0	1	4	1	1	2	3	2	3	0	2
1	3	0	0	0	1	4	1	1	1	3	2	2	0	1
1	3	0	0	0	0	5	1	0	2	3	1	3	0	3
1	3	0	0	0	0	3	1	0	1	3	1	1	0	1
1	3	0	0	0	1	4	1	0	2	3	1	3	0	4
1	3	0	0	0	1	2	1	1	1	3	2	2	0	3
1	3	1	1	1	1	3	1	1	1	3	2	2	0	2
1	3	1	0	0	1	3	0	1	2	3	2	1	0	3
1	3	0	0	0	0	2	1	1	1	3	2	3	0	3
1	3	0	0	0	0	3	1	0	1	3	1	1	0	2
1	3	1	1	1	0	4	1	1	2	3	2	3	0	2
1	3	0	1	0	0	5	1	0	2	3	3	5	0	4
1	2	0	1	0	1	5	1	0	2	3	3	3	1	4
1	3	1	1	1	0	5	1	1	2	3	2	5	0	2
1	3	1	0	0	1	5	1	1	2	3	2	5	0	2
0	2	0	0	0	1	3	1	0	2	3	1	1	1	4
0	3	1	0	0	0	5	1	1	2	3	2	5	0	2
1	3	0	0	0	0	4	1	0	2	3	3	4	0	3
0	3	0	0	0	0	3	1	0	2	3	3	2	0	4
1	3	1	0	0	1	5	1	1	2	3	2	3	0	2
1	3	1	0	0	0	5	1	1	2	3	2	5	0	2
0	2	0	0	0	0	5	0	0	2	3	1	5	0	4
1	3	0	0	0	0	5	1	1	2	3	2	5	0	3
1	3	1	1	0	1	5	1	1	2	3	2	5	0	3
0	3	0	0	0	0	5	1	0	2	3	1	4	0	3
0	3	1	0	0	0	5	1	1	2	3	2	5	0	2
1	3	1	1	0	0	5	0	1	2	3	2	5	0	2
0	3	0	0	0	1	3	1	0	1	3	3	1	1	4
1	3	1	1	1	0	5	1	1	2	3	2	5	0	2
1	3	1	0	0	1	5	1	1	2	3	2	5	0	2
1	3	0	0	0	0	5	1	1	1	3	2	5	0	2
0	3	0	0	0	0	5	1	1	1	3	2	1	0	1
0	3	0	0	0	1	2	1	1	1	3	2	1	0	3
1	2	0	0	0	0	2	1	0	1	3	2	1	0	2
0	3	0	0	0	0	3	1	0	1	3	1	1	0	3
0	3	0	0	0	0	2	0	0	1	3	1	2	0	4
1	3	0	0	0	0	3	1	0	1	3	2	1	0	2
1	3	0	0	0	1	4	1	1	2	3	2	1	0	3
0	3	0	0	0	0	2	1	1	1	3	2	3	0	3
1	3	0	0	0	0	2	1	1	1	3	2	3	0	2
0	3	0	0	0	1	5	1	0	2	3	1	3	0	4
1	3	1	0	0	0	5	1	1	1	3	2	4	0	1
0	3	1	1	0	1	5	1	1	2	3	2	2	0	2
1	3	0	1	0	1	3	1	1	1	3	2	3	0	1
1	3	0	0	0	1	4	1	1	1	3	2	1	0	3
1	3	0	0	0	1	4	1	1	1	3	2	3	0	1
1	3	0	0	0	1	4	0	1	1	3	2	5	0	1
1	3	0	0	0	1	3	1	1	1	3	2	1	0	2
1	3	0	0	0	0	2	1	1	2	3	2	1	0	3
1	3	1	0	0	0	5	0	1	1	3	2	4	0	1
1	3	0	1	0	0	3	1	1	1	3	2	2	0	2
1	3	1	1	0	0	5	1	1	2	3	2	3	0	3
1	3	0	1	0	1	3	1	1	1	3	2	3	0	3
1	3	0	1	0	1	3	0	1	1	3	2	3	0	1
1	3	0	1	0	1	2	0	1	1	3	2	3	0	1
1	3	1	1	0	0	5	0	1	2	3	2	4	0	1
1	3	1	1	0	0	5	1	1	2	3	2	3	0	2
1	3	0	0	0	1	4	1	1	1	3	2	1	0	3
1	3	1	0	0	0	4	1	0	2	3	1	3	0	2
1	1	0	0	0	0	2	1	0	1	3	2	1	1	2
1	3	1	0	0	0	5	1	1	1	3	2	4	0	2
1	3	0	0	0	1	5	1	1	1	3	2	1	0	1
0	3	0	0	0	1	2	1	1	1	3	2	1	0	3
0	3	1	0	0	1	5	1	1	2	3	2	3	0	2
1	3	1	0	0	1	5	0	1	1	3	2	5	0	2
0	3	0	0	0	0	2	1	1	1	3	2	1	0	2
0	3	0	0	0	1	3	1	1	1	3	2	1	0	4
0	1	0	0	0	0	2	1	0	1	3	1	1	1	4
1	3	1	0	0	1	2	1	1	1	3	2	1	0	3
0	3	1	0	0	1	2	1	1	1	3	2	3	0	3
0	3	1	0	0	1	5	0	1	2	3	2	5	0	2
0	2	0	0	0	1	5	1	0	2	3	1	4	1	4
1	2	1	0	0	0	5	1	1	2	3	2	5	1	2
1	3	1	0	0	0	5	0	1	2	3	2	5	0	1
1	3	1	0	0	1	5	1	1	2	3	2	5	0	2
0	1	1	0	0	0	5	1	1	2	3	2	5	1	1
1	2	1	0	0	1	5	1	1	2	3	2	4	0	2
1	2	1	0	0	0	5	1	1	2	3	2	5	1	2
1	3	1	0	0	1	5	0	1	2	3	2	5	0	2
0	3	1	0	0	0	5	1	1	2	3	2	3	0	2
1	3	1	0	0	0	5	0	1	2	3	2	5	1	2
1	3	1	0	0	0	5	1	1	1	3	2	4	0	1
1	3	1	0	0	1	5	0	1	2	3	2	5	0	1
0	2	1	0	0	1	4	1	1	2	3	2	4	0	2
0	3	0	0	0	0	3	0	0	2	3	2	2	0	3
1	2	1	1	0	1	4	0	1	1	3	2	4	1	2
1	3	1	0	0	0	4	1	1	1	3	1	3	0	2
0	3	0	0	0	0	2	1	1	1	3	2	4	0	4
0	3	1	1	0	1	4	1	1	2	3	2	1	0	3
1	3	0	0	0	0	4	0	1	1	3	2	3	0	1
0	3	0	0	0	0	4	0	1	1	3	2	3	0	1
0	3	0	0	0	0	4	0	1	1	3	2	3	0	1
0	3	0	0	0	0	3	1	1	1	3	2	1	0	3
0	3	1	0	0	0	3	1	1	2	3	2	5	0	2
0	2	1	1	0	0	5	1	1	2	3	1	5	1	2
0	3	1	1	0	1	5	1	1	2	3	2	5	0	2
0	2	1	0	0	1	5	1	1	1	3	2	5	0	2
1	3	0	0	0	1	3	1	1	1	3	2	1	0	3
0	3	0	0	0	1	3	1	1	1	3	2	1	0	2
0	2	1	1	1	1	5	1	1	2	3	2	4	1	3
1	3	1	0	0	1	5	1	1	2	3	2	5	0	1
1	3	1	1	0	0	5	0	1	2	3	2	3	1	1
1	3	1	1	0	0	5	1	1	2	3	2	5	0	2
1	3	1	0	0	0	5	0	1	1	3	2	3	0	2
1	3	1	0	0	0	5	0	1	2	3	2	5	0	1
1	3	1	0	0	0	5	0	1	1	3	2	2	0	1
1	3	1	1	0	0	4	0	1	1	3	2	2	0	1
1	3	1	0	0	0	4	1	1	1	3	2	1	0	2
1	2	1	0	0	0	5	0	1	1	3	2	2	0	1
1	3	1	0	0	0	5	0	1	2	3	2	5	0	1
1	2	1	0	0	0	4	1	1	1	3	2	1	0	2
1	3	1	0	0	1	3	1	1	1	3	2	2	0	2
1	3	1	0	0	0	4	1	1	1	3	2	1	0	1
0	3	1	0	0	0	4	0	1	1	3	2	1	0	1
0	3	1	0	0	1	3	1	1	1	3	2	1	0	2
1	3	1	0	0	0	5	0	1	1	3	2	3	0	1
1	3	0	0	0	0	3	1	1	1	3	2	3	0	3
1	3	1	0	0	0	5	1	1	2	3	1	5	0	2
1	2	0	0	0	1	3	1	1	2	3	2	3	0	4
1	2	0	0	0	0	3	0	0	1	3	1	1	1	4
1	2	0	0	0	1	3	1	1	1	3	2	3	0	3
1	2	0	0	0	1	3	1	1	1	3	2	2	0	2
1	2	0	0	0	1	4	1	0	2	3	1	3	0	4
1	3	0	0	0	0	5	1	0	2	3	1	3	0	3
1	2	0	0	0	0	4	1	0	2	3	1	3	0	4
1	2	0	0	0	1	5	1	0	2	3	1	2	0	4
1	3	1	0	0	0	5	1	0	2	3	2	1	0	2
1	2	1	0	0	0	4	1	1	2	3	2	3	1	2
1	2	1	0	0	1	4	0	1	2	3	2	4	0	2
1	3	1	0	0	0	5	1	1	2	3	2	3	0	1
1	3	0	0	0	0	5	1	0	2	3	2	3	0	2
1	3	1	0	0	0	5	1	1	2	3	2	3	0	1
1	3	0	0	0	1	5	1	1	1	3	2	3	1	2
1	3	1	0	0	0	5	1	1	1	3	2	2	1	1
1	3	0	0	0	0	2	1	1	1	3	2	1	0	1
1	3	0	0	0	1	5	0	1	2	3	2	4	0	2
1	3	0	0	0	1	3	0	1	1	3	2	3	0	1
0	3	0	0	0	1	3	1	1	1	3	2	1	0	3
1	3	0	1	0	1	4	1	1	1	3	2	1	0	2
1	3	0	0	0	1	3	1	1	2	3	2	1	0	2
1	3	0	0	0	0	4	1	0	2	3	1	1	0	2
1	3	1	0	0	0	3	1	1	2	3	2	3	0	2
0	2	0	0	0	1	4	1	1	1	3	2	3	0	2
1	3	0	0	0	0	3	1	1	1	3	1	2	0	1
1	3	0	1	0	0	3	1	1	1	3	1	4	0	2
1	3	0	0	0	0	3	1	0	2	3	2	5	0	2
1	3	0	0	0	1	3	0	1	1	3	2	4	0	1
1	3	0	0	0	0	5	1	1	1	3	2	2	0	1
1	3	0	0	0	0	4	0	1	1	3	2	3	0	1
1	3	0	1	0	0	4	1	1	1	3	2	3	0	2
1	3	0	0	0	1	4	1	1	1	3	2	2	0	3
1	2	0	0	0	1	3	1	1	1	3	2	1	0	2
1	3	0	0	0	0	5	0	1	1	3	2	3	0	1
1	3	0	0	0	1	4	1	1	1	3	2	4	0	2
1	3	0	0	0	0	3	1	1	1	3	2	2	0	2
1	3	0	0	0	1	3	1	1	2	3	2	3	0	3
1	2	0	1	0	0	4	1	1	2	3	2	3	0	2
1	3	0	0	0	1	3	1	1	1	3	2	1	0	2
1	3	0	0	0	0	2	1	1	1	3	2	1	0	3
1	3	0	1	0	1	4	1	1	1	3	2	1	0	1
1	2	1	0	0	0	4	1	1	1	3	2	5	0	2
1	3	1	1	0	0	5	1	1	2	3	2	5	0	1
1	2	1	1	0	1	5	1	1	2	3	2	5	1	2
1	3	1	0	0	1	5	1	1	2	3	2	5	0	2
1	3	0	0	0	0	4	1	1	1	3	2	2	0	2
0	2	0	0	0	1	4	1	0	2	3	1	3	1	4
1	3	1	0	0	1	4	1	1	2	3	2	4	0	2
0	3	0	0	0	0	3	1	1	1	3	2	3	0	3
1	3	1	0	0	0	5	1	1	1	3	2	4	0	2
1	3	0	0	0	0	4	1	1	2	3	2	1	0	2
0	2	0	0	0	1	5	1	1	2	3	2	3	0	2
1	3	0	0	0	1	5	0	1	1	3	2	5	0	1
1	3	0	0	0	1	5	1	1	2	3	2	3	0	1
0	3	1	0	0	0	5	1	1	2	3	2	5	0	2
1	3	1	0	0	0	5	1	1	2	3	2	5	0	2
0	2	1	0	0	0	5	1	1	2	3	2	5	0	2
1	3	1	0	0	0	5	1	1	2	3	2	4	0	1
0	3	0	0	0	1	2	1	1	2	3	2	1	0	3
0	3	0	0	0	1	5	1	1	1	3	2	4	0	2
0	3	1	0	0	1	4	1	1	1	3	2	1	0	2
1	3	1	0	0	0	5	1	1	2	3	1	3	0	2
0	3	1	0	0	0	5	1	1	2	3	1	1	0	2
1	3	0	0	0	0	3	1	1	2	3	2	2	0	3
1	3	0	0	0	1	3	1	1	1	3	2	2	0	2
1	3	0	0	0	0	3	1	1	2	3	2	2	0	2
1	3	0	0	0	0	3	1	1	1	3	2	1	0	3
0	3	0	0	0	0	3	1	1	1	3	2	2	0	3
0	3	0	0	0	0	3	1	1	1	3	2	2	0	2
0	3	0	0	0	1	4	1	1	1	3	2	1	0	2
0	3	0	0	0	1	2	1	1	1	3	2	3	0	3
0	3	0	0	0	1	3	1	1	1	3	2	3	0	3
0	3	0	0	0	0	4	1	1	1	3	2	2	0	2
0	3	0	0	0	0	4	1	1	1	3	2	3	0	1
0	3	0	0	0	0	2	1	1	1	3	2	2	0	2
0	3	1	0	0	1	4	1	1	1	3	2	1	0	2
0	3	0	0	0	1	2	1	1	1	3	2	3	0	3
0	3	1	0	0	1	5	0	1	2	3	2	4	0	1
0	3	0	0	0	0	2	1	1	1	3	2	1	0	3
0	3	0	0	0	1	4	1	1	1	3	2	1	0	2
0	3	0	0	0	1	4	0	1	1	3	2	5	0	2
1	3	0	0	0	1	3	1	1	1	3	2	1	0	2
0	3	0	0	0	0	4	1	1	1	3	2	1	0	2
0	3	0	0	0	0	3	1	0	1	3	1	5	0	3
1	3	0	0	0	1	5	0	1	2	3	2	5	0	3
0	3	0	1	0	1	4	0	1	1	3	2	5	0	1
1	3	0	0	0	1	4	1	1	1	3	2	3	0	2
0	3	0	0	0	1	3	1	1	1	3	2	3	0	3
1	3	0	1	0	1	3	1	1	2	3	2	1	0	2
0	3	0	0	0	0	4	0	1	1	3	2	5	0	1
0	3	1	1	0	1	5	1	1	2	3	2	5	0	2
0	3	0	0	0	0	4	0	1	1	3	2	3	0	2
0	3	0	0	0	0	5	0	1	1	3	2	3	0	1
0	3	0	0	0	0	5	1	1	1	3	2	4	0	1
0	3	0	1	0	1	3	1	1	1	3	2	1	0	1
0	3	0	0	0	0	5	0	1	1	3	2	4	0	1
0	3	0	0	0	0	5	0	1	1	3	2	4	0	1
0	3	0	0	0	1	4	1	1	1	3	2	1	0	2
1	3	1	0	0	1	5	1	1	1	3	2	2	0	2
1	3	1	0	0	1	4	1	1	1	3	2	4	0	2
0	3	1	0	0	0	4	1	0	1	3	2	5	0	2
0	3	1	0	0	1	5	1	1	2	3	2	5	0	2
0	3	1	0	0	0	5	1	1	2	3	2	5	0	2
1	2	1	0	0	1	3	1	1	1	3	2	2	0	2
0	3	1	0	0	1	5	1	1	1	3	2	5	1	2
0	3	1	1	0	0	5	1	1	1	3	2	4	0	2
0	3	1	0	0	1	5	1	1	2	3	2	5	0	2
1	2	1	0	0	0	3	0	1	1	3	2	4	0	1
0	3	1	0	1	0	5	1	1	1	3	2	5	0	1
1	3	1	0	0	1	5	1	1	2	3	2	4	0	2
0	3	1	0	0	1	5	1	1	1	3	2	3	0	2
1	3	1	0	0	1	5	1	1	1	3	2	5	0	2
1	3	1	0	0	0	3	1	1	2	3	2	3	0	3
1	3	0	0	0	0	2	1	1	1	3	2	2	0	2
1	3	0	0	0	1	3	1	1	1	3	2	1	0	2
1	3	0	0	0	1	2	1	1	1	3	2	1	0	2
1	3	0	0	0	1	4	1	1	1	3	2	1	0	2
1	2	0	0	0	1	3	1	1	1	3	2	1	0	1
1	3	0	0	0	1	4	1	0	2	3	1	1	0	4
1	3	1	1	0	0	5	1	1	2	3	2	4	0	2
1	3	1	0	0	0	5	1	1	2	3	2	4	1	2
1	2	1	1	0	0	5	1	1	2	3	2	5	0	2
0	3	1	0	0	1	4	1	1	1	3	2	5	0	2
1	3	1	0	0	0	5	1	1	2	3	2	3	0	2
1	3	1	0	0	1	5	1	1	2	3	2	5	0	2
1	3	1	0	0	0	5	1	1	1	3	2	5	0	2
1	3	1	0	0	0	5	1	1	1	3	2	5	0	2
1	3	1	0	0	0	5	1	1	2	3	2	5	1	2
1	3	0	1	1	0	3	0	0	2	3	1	4	0	4
1	3	0	1	0	0	4	1	0	2	3	3	2	1	4
0	3	0	0	0	1	5	1	0	2	3	1	4	0	4
0	2	0	1	1	1	5	1	0	2	3	1	4	1	4
1	1	0	0	0	0	4	1	0	2	3	1	3	0	4
0	3	1	0	0	0	4	1	0	1	3	2	1	0	1
0	3	1	0	0	1	3	1	0	2	3	2	4	0	3
1	3	1	0	0	0	5	1	1	1	3	2	4	0	1
0	3	0	0	0	1	5	1	1	2	3	2	5	0	2
0	3	1	0	0	1	5	1	1	1	3	2	3	0	1
1	3	1	0	0	1	5	1	1	2	3	2	5	0	2
0	3	1	1	0	1	5	1	1	2	3	2	5	0	2
1	3	1	0	0	0	5	1	0	1	3	2	2	0	1
1	3	1	0	0	0	5	1	1	2	3	2	4	0	2
1	3	1	0	0	0	5	1	1	2	3	2	3	0	1
1	3	1	0	0	0	4	1	0	2	3	2	3	0	2
1	2	0	1	1	0	3	1	0	2	3	1	3	0	4
1	3	0	0	0	1	3	1	1	1	3	2	3	0	1
1	3	0	0	0	1	3	0	1	1	3	2	3	0	1
1	3	1	0	0	1	3	1	1	2	3	2	3	0	3
1	3	0	0	0	1	3	0	1	2	3	2	3	0	2
1	3	0	0	0	1	4	1	1	2	3	2	1	0	3
1	3	0	0	0	0	3	0	1	1	3	2	3	0	1
1	1	0	0	0	1	3	1	1	1	3	2	1	1	3
0	2	0	0	0	0	3	1	1	1	3	2	1	0	2
1	3	0	0	0	1	4	1	1	1	3	2	2	0	2
1	3	1	0	0	1	5	1	1	2	3	2	3	1	2
1	3	0	0	0	0	4	0	1	1	3	2	3	0	1
1	3	0	0	0	0	3	1	1	1	3	2	1	0	2
1	3	0	0	0	0	3	0	1	1	3	2	3	0	1
1	3	0	0	0	1	4	1	1	1	3	2	2	0	2
1	3	0	0	0	0	4	0	1	2	3	2	3	0	1
1	3	0	0	0	0	5	0	1	2	3	2	4	0	1
1	3	0	0	0	1	3	1	1	1	3	2	2	0	2
1	3	0	0	0	1	4	0	1	1	3	2	3	0	1
1	3	1	0	0	0	5	1	1	2	3	2	5	0	2
0	3	0	0	0	0	2	1	1	1	3	2	3	0	2
0	3	0	0	0	1	5	1	1	2	3	2	5	0	2
0	3	1	0	0	1	5	1	1	2	3	2	2	1	2
1	3	0	1	1	0	4	0	1	1	3	2	3	0	1
0	3	0	0	0	0	3	1	1	1	3	2	3	0	2
1	3	1	0	0	0	5	1	1	2	3	2	5	1	2
1	3	1	0	0	1	5	1	1	2	3	2	2	0	2
1	2	1	0	0	0	5	1	1	2	3	2	4	0	2
1	3	1	0	0	0	5	1	1	1	3	2	5	0	1
0	3	0	0	0	1	4	1	1	1	3	2	5	0	2
1	2	1	1	0	0	5	1	1	1	3	2	5	0	1
1	3	1	1	0	1	3	1	1	2	3	2	5	0	2
0	3	0	0	0	1	1	1	1	1	3	2	1	0	3
0	3	1	0	0	1	2	0	1	1	3	2	3	0	3
1	3	1	0	0	1	5	1	1	2	3	2	4	0	1
1	3	1	1	0	0	4	1	1	2	3	2	4	0	1
0	3	1	0	0	1	5	1	1	2	3	2	4	0	1
1	3	0	0	0	0	3	1	1	1	3	2	3	1	3
1	3	0	0	0	1	3	1	0	2	3	1	4	0	4
0	2	0	0	0	0	4	1	0	2	3	1	3	1	4
0	2	0	0	0	0	5	1	0	2	3	1	5	1	3
1	3	0	0	0	0	5	1	0	2	3	1	4	0	4
1	3	0	0	0	0	3	1	1	1	3	2	1	0	2
1	3	0	0	0	1	3	1	1	1	3	2	1	0	2
1	3	0	0	0	0	3	1	0	2	3	1	5	0	4
0	3	0	0	0	1	3	1	0	2	3	1	5	0	4
0	3	1	0	0	1	4	1	1	1	3	2	1	0	3
1	3	1	0	0	1	4	1	1	1	3	2	1	0	3
0	1	0	0	0	0	3	0	0	2	3	3	1	1	4
1	3	1	0	0	0	5	1	1	2	3	2	4	0	1
1	3	1	1	0	0	5	1	1	2	3	2	5	0	2
1	3	1	1	0	0	5	1	1	2	3	1	5	0	2
1	3	1	0	0	1	4	1	1	1	3	2	3	0	3
1	3	1	0	0	0	5	1	1	1	3	2	4	0	2
1	2	1	0	0	1	5	1	1	2	3	2	3	1	2
1	3	1	0	0	0	5	1	1	2	3	2	5	0	1
1	2	1	0	0	0	5	1	1	2	3	2	5	1	2
1	3	1	0	0	1	5	1	1	2	3	2	3	0	2
1	2	1	0	0	1	5	1	1	2	3	2	5	1	2
1	3	1	0	0	1	4	1	1	1	3	2	1	0	2
1	2	1	0	0	1	5	1	1	2	3	2	5	1	1
1	3	1	0	0	1	5	1	1	2	3	1	5	1	1
1	3	0	0	0	0	5	1	0	2	3	1	4	0	4
1	3	0	0	0	0	1	1	0	1	3	1	1	1	4
1	3	1	0	0	0	5	0	1	2	3	2	4	0	1
1	2	0	0	0	1	5	1	0	2	3	1	3	1	3
1	3	0	0	0	1	5	1	0	2	3	1	4	0	4
1	2	0	0	0	1	5	1	0	2	3	1	2	1	4
1	2	0	0	0	0	3	1	0	1	3	1	1	0	3
1	2	0	0	0	0	2	1	0	1	3	1	1	0	3
1	3	0	0	0	1	2	1	0	2	3	1	4	0	4
0	3	0	0	0	1	3	1	1	1	3	2	1	0	2
1	3	0	0	0	0	3	1	1	1	3	2	2	0	2
1	3	1	0	0	1	2	1	1	1	3	2	1	0	3
1	3	0	0	0	1	4	0	1	1	3	2	3	0	1
1	2	0	0	0	0	5	1	0	1	3	1	5	0	2
1	3	1	0	0	1	5	1	1	1	3	2	4	0	2
1	3	1	0	0	0	5	1	1	2	3	2	5	0	2
1	3	0	0	0	0	3	1	1	1	3	2	3	0	1
1	2	0	0	0	0	1	1	0	1	3	1	3	0	4
1	2	0	0	0	0	2	1	0	2	3	1	3	0	4
0	2	0	0	0	1	3	1	0	2	3	1	1	1	4
0	2	0	0	0	0	3	0	0	1	3	1	4	1	4
1	3	0	0	0	0	4	0	1	1	3	2	3	0	1
1	3	0	0	0	0	2	1	0	1	3	1	4	0	4
1	3	0	0	0	1	3	0	1	1	3	2	5	0	1
1	3	1	0	0	1	5	0	1	2	3	2	4	0	1
0	2	0	0	0	1	5	1	0	2	3	1	4	1	4
0	3	1	0	0	1	5	1	0	1	3	2	4	0	2
0	3	0	0	0	0	4	1	0	1	3	1	4	0	3
1	3	0	0	0	1	3	0	1	1	3	2	4	0	1
0	3	1	0	0	0	5	1	1	2	3	2	5	0	2
0	3	1	0	0	0	5	1	1	2	3	2	5	1	2
0	2	0	0	0	1	4	1	0	2	3	1	4	1	4
0	3	1	0	0	0	5	1	1	2	3	2	5	0	2
0	3	1	0	0	0	5	1	1	2	3	2	5	0	2
0	2	1	0	0	1	5	1	1	2	3	2	5	0	2
1	3	1	0	0	0	5	1	1	2	3	1	5	1	2
1	3	1	0	0	1	5	0	1	1	3	2	5	0	1
1	3	0	0	0	0	3	0	1	1	3	1	1	0	1
1	3	0	0	0	1	3	1	1	1	3	2	2	0	3
0	2	0	1	0	0	3	1	0	2	3	1	4	1	4
1	2	1	0	0	1	3	1	0	2	3	1	4	1	4
1	2	0	1	0	0	4	1	0	2	3	1	4	0	4
1	2	0	0	0	0	4	1	0	2	3	1	5	1	4
1	2	0	0	0	1	4	1	0	2	3	1	4	0	4
1	3	0	0	0	1	4	1	1	1	3	2	5	0	2
1	3	0	0	0	1	5	1	1	1	3	2	3	0	2
1	3	0	0	0	0	3	1	1	2	3	2	3	0	2
1	3	1	0	0	1	5	1	1	1	3	2	1	0	2
1	3	0	0	0	1	3	1	1	1	3	2	3	0	2
1	3	0	0	0	0	3	0	1	1	3	2	4	0	2
1	3	0	1	0	1	5	1	0	2	3	1	4	0	4
0	2	0	1	0	0	3	1	0	2	3	1	2	0	4
0	3	0	1	0	0	3	0	1	1	3	2	5	0	3
1	3	0	0	0	0	3	1	1	1	3	2	3	0	2
1	3	1	0	0	1	4	1	1	2	3	2	3	0	1
1	3	1	0	0	0	5	1	1	1	3	2	4	0	2
0	3	0	1	0	0	3	1	1	1	3	2	2	0	3
1	3	0	1	0	1	3	1	1	1	3	2	2	0	2
1	3	0	0	0	1	3	1	1	1	3	2	1	0	3
1	3	1	1	0	0	3	1	1	1	3	2	2	0	2
1	3	1	0	0	1	3	1	1	1	3	2	2	0	3
1	3	0	0	0	1	4	1	1	1	3	2	3	0	3
1	1	0	1	0	0	4	1	1	1	3	2	5	0	3
0	3	0	0	0	1	2	1	1	1	3	2	1	0	3
1	3	0	0	0	1	3	1	1	1	3	2	3	0	2
1	3	1	1	0	1	5	1	1	1	3	2	4	0	1
1	3	1	1	0	0	5	0	1	2	3	2	3	0	1
0	3	0	0	0	0	2	1	1	2	3	2	3	0	3
0	3	0	0	0	1	4	1	1	1	3	2	2	0	2
1	3	1	0	0	0	4	1	1	1	3	2	5	0	1
1	3	1	0	0	1	3	1	1	1	3	2	3	0	2
1	3	0	0	0	1	3	0	1	2	3	2	3	0	1
1	3	0	0	0	1	3	1	1	1	3	2	1	0	3
1	3	1	0	0	1	3	1	1	1	3	2	2	0	3
1	3	0	0	0	1	4	0	1	1	3	2	1	0	2
1	3	0	0	0	1	3	0	1	2	3	2	2	0	1
1	3	0	0	0	0	3	1	1	1	3	2	1	0	2
1	3	0	0	0	0	2	1	1	1	3	2	2	0	2
1	3	1	1	0	0	4	1	1	1	3	2	2	0	2
1	3	0	0	0	1	4	0	1	1	3	2	1	0	1
1	3	0	0	0	1	4	0	1	1	3	2	2	0	1
1	3	0	0	0	1	3	0	1	1	3	2	2	0	1
1	3	0	0	0	0	3	1	1	1	3	2	2	0	3
1	3	0	0	0	1	3	1	1	1	3	2	1	0	2
1	3	1	1	0	0	4	1	1	1	3	2	1	0	1
0	3	1	1	1	1	4	1	1	1	3	2	2	0	3
0	2	0	0	0	0	3	1	1	2	3	2	1	0	3
0	3	0	0	0	0	3	0	1	1	3	2	2	0	1
0	3	0	0	0	0	2	1	1	1	3	2	1	0	3
1	3	1	1	0	1	3	1	1	1	3	2	1	0	3
1	3	1	0	0	0	5	1	1	2	3	2	2	0	2
1	3	1	0	0	0	5	1	0	2	3	2	5	0	2
1	2	1	0	0	1	5	1	1	1	3	2	4	1	1
1	3	0	0	0	1	5	1	1	2	3	2	5	0	1
1	3	1	0	0	0	5	1	0	2	3	2	5	0	1
1	2	1	1	0	1	5	1	1	2	3	2	3	0	2
1	3	1	0	0	0	5	1	0	2	3	2	4	0	2
1	3	1	0	0	0	5	1	0	1	3	2	5	0	2
1	3	1	0	0	1	5	1	1	2	3	2	5	0	2
1	3	1	1	1	0	5	1	1	1	3	2	3	0	1
0	3	1	1	0	0	5	1	1	2	3	2	5	0	2
1	3	1	0	0	0	5	1	1	2	3	2	5	0	1
1	3	1	0	0	0	5	1	1	2	3	2	5	0	1
0	3	1	0	0	1	5	1	1	2	3	2	5	0	2
0	2	1	0	0	1	5	1	1	2	3	2	4	0	2
0	3	1	0	0	0	5	1	1	2	3	2	5	0	1
1	3	1	0	0	1	5	1	1	2	3	2	5	0	2
0	3	1	0	0	1	5	1	1	2	3	2	5	0	2
0	3	1	0	0	0	5	1	1	1	3	2	5	0	1
0	3	1	0	0	1	5	1	1	2	3	2	5	0	2
0	3	1	1	0	0	5	1	0	2	3	2	5	0	2
0	3	1	0	0	1	5	1	1	1	3	2	5	0	1
0	3	1	0	0	0	5	1	1	1	3	2	5	0	1
0	3	1	0	0	0	5	1	1	2	3	2	5	0	1
1	3	1	0	0	1	5	1	1	2	3	2	5	0	2
0	3	1	0	0	1	4	1	1	1	3	2	4	0	2
0	3	1	0	0	0	3	1	1	1	3	2	5	0	1
0	2	1	0	0	0	5	1	1	2	3	2	5	1	1
1	3	1	0	0	1	5	0	1	1	3	2	4	0	1
0	3	1	1	0	1	5	1	1	2	3	2	5	0	2
0	3	1	0	0	1	3	0	1	1	3	2	3	0	1
1	3	1	0	0	1	4	1	1	1	3	2	1	0	2
0	3	1	0	0	1	5	1	1	2	3	2	5	0	2
1	3	0	0	0	0	3	1	1	1	3	2	3	0	3
1	3	0	0	0	0	4	1	1	1	3	2	1	0	1
1	3	0	0	0	0	4	1	1	1	3	2	1	0	2
1	3	1	0	0	0	5	1	1	1	3	2	5	0	2
1	3	1	0	0	0	5	1	1	1	3	2	1	0	1
1	3	1	0	0	1	5	1	1	1	3	2	3	0	2
1	3	0	0	0	1	5	1	1	2	3	2	1	0	3
1	3	0	0	0	0	1	1	1	1	3	2	1	0	3
1	3	1	0	0	1	3	1	1	1	3	2	1	0	2
1	3	1	0	0	1	5	1	1	2	3	2	3	0	2
1	3	1	0	0	1	5	1	1	2	3	2	5	0	2
1	3	1	0	0	0	3	1	1	2	3	2	2	0	3
1	3	0	0	0	0	3	1	1	1	3	2	1	0	2
1	3	0	0	0	0	3	1	0	1	3	1	3	0	3
1	3	1	0	0	0	5	0	1	2	3	2	3	0	1
1	3	1	0	0	1	5	1	1	2	3	2	4	0	2
0	3	0	0	0	0	1	1	1	1	3	2	1	0	4
0	3	0	1	0	0	3	1	1	1	3	2	1	0	2
0	3	0	0	0	1	3	1	1	1	3	2	1	0	2
0	3	0	0	0	0	3	1	1	1	3	2	3	0	1
0	3	0	0	0	1	4	1	1	1	3	2	1	0	3
0	3	0	0	0	0	4	0	1	1	3	2	1	0	1
0	3	0	1	0	1	3	1	1	1	3	2	4	0	3
0	3	0	0	0	0	2	1	1	1	3	2	1	0	2
0	3	0	0	0	1	4	0	1	1	3	2	4	0	1
0	3	0	0	0	0	3	1	1	1	3	2	3	0	3
0	3	0	0	0	1	3	1	1	1	3	2	1	0	1
0	2	0	0	0	0	1	1	1	2	3	2	3	0	3
0	2	0	1	0	1	3	1	1	1	3	2	2	1	2
1	3	0	0	0	1	3	1	1	1	3	2	3	0	2
0	3	0	0	0	1	2	1	0	1	3	1	1	0	3
1	3	1	1	0	1	5	1	1	1	3	2	2	0	2
0	2	0	0	0	0	3	1	1	1	3	2	3	0	2
1	3	0	0	0	1	2	1	0	1	3	2	3	0	3
1	3	0	0	0	1	3	0	1	1	3	2	2	0	1
1	3	0	0	0	0	5	0	1	1	3	2	4	0	2
1	3	0	0	0	0	4	0	1	1	3	2	4	0	2
1	3	0	0	0	0	3	1	1	1	3	2	3	0	2
1	3	0	0	0	0	2	1	1	2	3	2	2	0	3
1	3	0	0	0	0	4	0	1	1	3	2	3	1	1
1	3	0	0	0	0	4	0	1	1	3	2	3	0	1
1	3	0	0	0	0	4	1	1	1	3	2	2	0	2
1	3	0	0	0	1	3	1	1	1	3	2	3	0	2
1	3	0	0	0	0	4	1	1	1	3	2	2	0	2
1	3	0	0	0	0	3	1	1	1	3	2	1	0	2
1	3	0	0	0	1	3	1	1	1	3	2	2	0	2
1	3	0	0	0	1	3	1	1	1	3	2	2	0	2
1	3	0	0	0	0	3	1	1	1	3	2	3	0	3
1	3	0	0	0	1	3	1	1	1	3	2	3	0	3
1	3	0	0	0	1	4	1	1	1	3	2	4	0	1
1	3	0	0	0	1	4	1	0	2	3	3	3	0	4
0	3	0	0	0	0	5	1	0	1	3	2	3	0	1
1	3	0	1	0	1	5	1	0	2	3	1	1	0	4
1	3	0	1	0	0	3	1	0	2	3	1	3	0	4
1	3	1	0	0	1	3	0	1	1	3	2	3	0	2
1	3	1	1	1	0	5	1	1	2	3	1	4	0	2
1	2	0	0	0	0	5	1	0	2	3	1	3	0	4
1	2	0	0	0	0	4	0	0	2	3	1	4	0	4
1	3	0	0	0	0	2	1	0	1	3	1	1	0	4
1	3	1	1	0	1	4	1	1	1	3	2	3	0	3
1	2	0	0	0	1	5	1	0	2	3	1	4	0	4
1	3	0	0	0	0	4	1	1	1	3	1	3	0	2
1	3	1	1	0	0	5	1	1	2	3	1	3	0	1
1	2	0	1	0	1	5	1	0	2	3	1	2	0	4
1	3	0	0	0	0	5	1	0	2	3	1	3	0	4
1	3	0	0	0	0	2	1	0	2	3	1	3	0	4
1	3	1	0	0	1	3	1	1	1	3	2	3	0	3
1	3	1	1	0	1	5	1	1	2	3	2	2	0	2
1	3	0	0	0	1	4	1	1	1	3	2	3	0	3
1	3	0	0	0	1	3	0	1	1	3	2	5	0	2
1	3	0	0	0	0	4	1	1	1	3	2	5	0	3
1	2	0	0	0	0	3	1	1	1	3	2	3	0	3
1	3	0	0	0	0	2	1	0	1	3	2	4	0	2
1	3	0	1	0	0	4	1	1	2	3	2	2	0	3
1	3	1	0	0	0	3	0	1	1	3	2	1	0	2
1	3	1	0	0	0	5	0	1	2	3	2	3	0	1
1	3	1	0	0	1	5	1	1	1	3	2	3	0	2
1	3	0	0	0	1	5	0	1	2	3	2	5	0	2
1	3	1	0	0	1	4	1	1	1	3	2	5	0	3
1	3	0	0	0	0	4	1	0	1	3	1	5	0	1
0	3	1	0	0	0	5	1	1	2	3	2	3	0	2
1	3	1	0	0	1	4	1	1	1	3	2	5	0	2
1	3	1	0	0	1	5	1	1	2	3	2	5	0	2
0	3	1	0	0	1	5	0	1	2	3	1	5	0	1
1	3	1	0	0	0	5	1	0	1	3	1	5	1	2
0	3	1	0	0	0	5	1	1	2	3	2	2	1	2
0	3	1	0	0	1	5	0	1	1	3	2	5	1	2
0	3	0	0	0	0	5	1	1	1	3	2	5	0	2
0	3	1	0	0	0	5	1	0	2	3	2	3	0	2
0	3	1	0	0	1	4	0	1	2	3	2	5	0	1
0	3	1	0	0	0	4	1	0	2	3	1	5	0	1
0	3	1	0	0	0	5	0	1	2	3	2	5	0	1
0	3	0	0	0	0	4	1	1	1	3	2	3	0	1
0	3	1	0	0	1	5	0	1	2	3	2	5	1	1
0	3	1	0	0	0	5	1	1	1	3	2	4	1	1
0	3	1	0	0	0	4	1	0	1	3	1	3	0	2
0	3	0	0	0	1	5	0	1	2	3	2	5	1	2
0	3	1	0	0	1	3	0	1	1	3	2	5	0	2
1	3	0	0	0	1	5	1	1	1	3	2	5	0	2
0	3	1	0	0	0	5	1	1	2	3	2	5	1	2
0	3	1	0	0	0	5	1	1	2	3	2	5	0	2
0	3	1	0	0	0	5	1	1	2	3	2	5	0	2
1	3	0	0	0	0	2	1	1	1	3	2	1	0	3
1	3	0	0	0	0	4	1	1	1	3	2	1	0	2
0	3	0	0	0	1	5	0	1	2	3	2	3	0	1
1	3	0	0	0	1	3	1	1	1	3	2	3	0	2
0	2	0	1	1	0	2	1	0	1	3	1	2	0	3
0	3	0	0	0	1	3	1	0	1	3	2	1	0	2
1	3	0	0	0	0	5	0	1	1	3	2	4	0	1
1	3	0	0	0	1	4	1	1	1	3	2	2	0	2
0	3	1	0	0	1	4	1	1	1	3	2	1	0	2
0	3	0	0	0	0	4	1	1	1	3	2	2	0	2
1	3	0	0	0	0	4	1	1	1	3	2	1	0	2
1	3	0	0	0	1	3	1	1	1	3	2	1	0	2
1	3	0	0	0	0	3	1	0	1	3	1	1	0	1
1	3	1	0	0	1	3	1	1	1	3	2	3	0	2
1	3	1	0	0	1	4	1	1	1	3	2	3	0	2
1	3	0	0	0	0	4	1	1	1	3	2	2	0	1
1	3	1	0	0	0	4	1	1	1	3	2	2	0	2
1	3	0	0	0	0	3	1	1	1	3	2	1	0	2
1	3	1	0	0	0	5	1	1	1	3	2	4	0	1
1	3	1	0	0	1	4	0	1	1	3	2	5	0	1
1	3	1	0	0	0	5	1	1	1	3	2	4	0	1
1	3	0	0	0	0	3	0	1	1	3	2	3	0	1
1	3	0	0	0	1	5	1	1	1	3	2	2	0	1
1	3	0	1	0	1	4	1	1	1	3	2	3	0	2
1	3	0	0	0	0	4	1	1	1	3	2	3	0	1
0	3	0	0	0	1	1	1	1	1	3	2	2	0	3
0	3	0	0	0	0	3	1	0	1	3	2	1	0	1
0	3	0	0	0	1	4	1	1	1	3	2	2	0	2
1	3	0	0	0	0	5	0	1	2	3	2	4	0	1
0	3	0	0	0	0	3	1	1	1	3	2	1	0	2
0	3	0	0	0	1	4	1	1	1	3	2	3	0	1
0	3	0	0	0	1	3	1	1	1	3	2	3	0	3
1	3	1	0	0	1	5	1	1	2	3	2	3	0	2
1	3	0	0	0	1	3	1	1	2	3	2	1	0	2
0	3	0	0	0	0	4	1	1	1	3	2	1	0	2
0	3	0	0	0	1	5	0	1	1	3	2	4	0	1
1	3	0	0	0	0	3	1	1	1	3	2	2	0	2
1	3	0	0	0	0	3	0	1	1	3	2	3	0	1
1	3	0	0	0	0	3	0	1	1	3	2	3	0	1
1	3	0	0	0	0	5	0	1	1	3	2	5	0	1
1	3	0	0	0	0	4	0	1	1	3	2	4	0	1
0	3	1	0	0	1	4	1	1	2	3	2	1	0	2
1	3	0	0	0	0	4	0	1	1	3	2	3	0	1
0	3	0	0	0	0	3	1	1	1	3	2	1	0	1
0	3	0	0	0	1	3	1	1	1	3	2	2	0	1
1	3	0	0	0	0	4	0	1	1	3	2	4	0	1
1	3	0	0	0	0	4	0	1	1	3	2	3	0	1
0	3	0	0	0	1	4	1	1	1	3	2	2	0	2
1	3	0	0	0	0	4	0	1	1	3	2	3	0	1
1	3	0	0	0	0	4	0	1	1	3	2	3	0	1
0	3	0	0	0	0	4	0	1	1	3	2	4	0	1
0	3	0	0	0	0	3	1	1	1	3	2	4	0	2
0	3	0	0	0	1	2	1	1	1	3	2	2	0	2
0	3	0	0	0	0	4	1	1	1	3	2	3	0	2
0	3	0	0	0	1	3	1	1	1	3	2	2	0	1
0	3	0	0	0	1	3	1	1	1	3	2	3	0	2
1	3	0	0	0	0	4	0	1	1	3	2	4	0	1
1	3	0	0	0	0	4	0	1	1	3	2	4	0	1
0	3	0	0	0	0	5	0	1	1	3	2	4	0	1
0	3	0	0	0	1	3	1	1	1	3	2	2	0	2
0	3	0	0	0	0	3	1	0	1	3	1	1	0	2
0	3	0	0	0	1	3	1	1	1	3	2	2	0	1
0	3	0	0	0	0	3	0	1	1	3	2	4	0	1
0	3	0	0	0	0	4	0	1	1	3	2	4	0	1
0	3	0	0	0	0	4	1	0	1	3	1	3	0	1
1	3	0	0	0	0	4	1	1	1	3	2	3	0	2
1	3	0	0	0	0	3	1	0	1	3	1	2	0	2
0	3	0	0	0	1	3	1	1	1	3	2	2	0	2
0	3	0	0	0	1	3	0	1	1	3	2	4	0	1
0	3	0	0	0	1	4	0	1	1	3	2	4	0	1
0	3	0	0	0	1	3	0	1	1	3	2	4	0	1
0	3	0	1	0	0	3	1	1	1	3	2	3	0	2
0	3	0	0	0	1	3	1	1	1	3	2	2	0	2
0	3	0	0	0	1	3	1	1	1	3	2	3	0	3
0	3	0	0	0	0	3	1	1	1	3	2	3	0	2
0	3	0	0	0	0	4	0	1	1	3	2	4	0	1
0	3	0	0	0	0	4	0	1	1	3	2	4	0	1
0	3	0	0	0	1	3	0	1	1	3	2	4	0	1
1	3	0	0	0	0	4	0	1	1	3	2	4	0	1
0	3	0	0	0	0	4	0	1	1	3	2	4	0	1
0	3	0	0	0	1	3	1	1	1	3	2	3	0	3
0	3	0	0	0	1	3	1	1	1	3	2	1	0	2
0	3	0	0	0	0	4	0	1	1	3	2	4	0	1
0	3	0	0	0	1	3	1	1	1	3	2	2	0	2
1	3	0	0	0	0	3	1	0	1	3	1	3	0	1
1	3	0	1	0	0	3	1	0	1	3	1	2	0	2
0	3	0	0	0	1	3	1	1	1	3	2	2	0	2
0	3	0	0	0	0	4	0	1	1	3	2	4	0	1
0	3	0	0	0	1	3	1	1	1	3	2	1	0	1
1	3	0	0	0	0	3	1	0	1	3	1	2	0	2
0	3	0	0	0	0	4	0	1	1	3	2	4	0	1
0	3	0	0	0	0	3	1	0	1	3	1	2	0	2
0	3	0	0	0	1	3	1	1	1	3	2	1	0	2
0	3	0	0	0	1	4	0	1	1	3	2	4	0	1
1	3	0	0	0	1	3	1	1	1	3	2	1	0	2
1	3	0	0	0	0	3	1	1	1	3	2	1	0	3
1	3	0	0	0	1	3	1	1	1	3	2	1	0	3
1	3	0	0	0	1	3	1	1	1	3	2	1	0	2
0	3	0	0	0	1	4	1	1	1	3	2	1	0	2
1	3	0	0	0	0	3	1	1	1	3	2	1	0	2
0	3	0	0	0	0	3	1	1	1	3	2	3	0	2
1	3	0	0	0	0	3	0	1	1	3	2	2	0	2
1	3	0	0	0	0	4	1	1	1	3	2	2	0	2
1	3	0	0	0	1	2	1	1	1	3	2	1	0	3
0	3	0	0	0	1	3	1	1	1	3	2	1	0	3
0	3	0	0	0	1	3	1	1	1	3	2	2	0	3
0	3	0	0	0	1	4	1	1	1	3	2	3	0	2
0	3	0	0	0	0	4	1	1	1	3	2	3	0	2
0	1	0	0	0	0	3	1	0	1	3	1	2	0	3
0	3	0	0	0	1	3	1	1	1	3	2	3	0	2
1	3	0	0	0	1	4	0	1	1	3	2	5	0	1
0	3	0	0	0	1	1	1	1	1	3	2	1	0	2
0	3	0	0	0	1	3	1	1	1	3	2	3	0	2
1	3	0	0	0	1	5	1	1	1	3	2	1	0	1
1	3	0	0	0	1	5	0	1	1	3	2	5	0	1
0	3	0	0	0	1	2	1	1	1	3	2	1	0	3
1	3	0	0	0	1	3	1	1	2	3	2	3	0	3
1	3	0	0	0	1	3	1	1	1	3	2	3	0	2
1	3	0	0	0	1	3	1	1	1	3	2	1	0	2
1	3	0	0	0	0	3	1	1	1	3	2	2	0	1
1	3	0	0	0	0	2	1	1	1	3	2	1	0	3
1	3	1	0	0	0	5	0	1	2	3	2	4	0	1
1	3	0	0	0	1	4	0	1	1	3	2	4	0	1
1	3	0	0	0	1	3	1	1	1	3	2	1	0	2
1	3	0	0	0	0	3	1	1	1	3	2	2	0	2
1	3	0	0	0	0	3	1	1	1	3	2	1	0	2
1	3	1	0	0	0	5	1	1	2	3	2	5	0	2
1	3	0	0	0	0	4	1	1	2	3	2	1	0	3
1	3	0	0	0	1	3	1	1	1	3	2	2	0	3
1	3	0	0	0	0	3	1	1	1	3	2	1	0	2
1	3	0	0	0	1	5	0	1	1	3	2	4	0	1
1	3	0	0	0	1	4	1	1	1	3	2	2	0	2
1	3	0	0	0	1	3	1	1	1	3	2	2	0	1
1	3	0	0	0	0	4	1	1	1	3	2	4	0	2
1	3	0	0	0	0	4	0	1	1	3	2	4	0	1
1	3	0	0	0	1	2	1	1	1	3	2	1	0	3
1	2	0	0	0	0	3	1	1	1	3	2	1	1	1
1	3	0	0	0	1	3	1	1	1	3	2	2	0	2
1	3	0	0	0	1	4	1	1	1	3	2	2	0	3
1	3	0	1	0	0	2	1	1	1	3	2	1	0	2
1	3	1	0	0	0	5	1	1	1	3	2	2	0	2
1	3	1	0	0	1	4	1	1	1	3	2	1	0	2
1	2	0	0	0	1	3	0	1	1	3	2	1	0	1
1	3	1	0	0	1	4	1	1	2	3	2	1	0	2
1	3	0	0	0	0	4	1	1	1	3	2	1	0	2
1	3	0	0	0	1	3	1	1	1	3	2	2	0	1
1	3	0	0	0	0	4	0	1	2	3	2	4	0	1
1	2	0	0	0	1	3	1	0	1	3	3	1	0	4
1	3	0	0	0	0	3	1	1	1	3	2	1	0	1
1	3	0	0	0	1	3	1	1	1	3	2	1	0	2
1	3	0	0	0	0	3	1	0	1	3	1	1	0	2
0	3	1	0	0	1	5	1	1	1	3	2	1	0	2
1	3	0	0	0	1	3	1	1	1	3	2	4	0	2
1	3	0	0	0	0	2	1	1	1	3	2	4	0	3
1	3	0	0	0	0	3	1	0	1	3	1	1	0	2
1	3	0	0	0	1	4	1	1	1	3	2	1	0	2
1	2	1	0	0	1	5	1	1	2	3	2	1	0	2
1	3	0	0	0	1	3	0	1	1	3	1	3	0	1
0	3	0	0	0	0	4	0	1	1	3	2	3	0	1
0	3	0	0	0	1	3	1	1	1	3	2	1	0	1
1	3	0	0	0	1	3	1	1	1	3	2	4	0	3
1	3	0	0	0	0	3	1	1	1	3	2	4	0	2
0	3	0	0	0	1	4	0	1	1	3	2	3	0	1
1	3	0	0	0	1	3	1	1	1	3	2	2	0	1
1	3	0	0	0	0	3	1	1	1	3	2	2	0	3
0	3	0	0	0	0	3	1	0	1	3	2	1	0	3
0	3	0	0	0	0	3	1	1	2	3	2	4	0	2
0	2	0	0	0	1	4	1	1	1	3	2	3	0	3
0	3	0	0	0	1	3	1	1	1	3	2	1	0	3
0	3	0	0	0	1	3	1	0	1	3	2	1	0	2
0	3	0	0	0	0	3	1	1	1	3	2	3	0	1
0	3	0	0	0	0	3	1	1	1	3	2	3	0	1
0	2	0	0	0	1	2	1	1	1	3	2	1	0	2
0	3	0	0	0	1	3	1	0	1	3	2	2	0	2
0	3	0	0	0	1	3	1	1	1	3	2	4	0	3
0	3	0	0	0	1	3	0	1	1	3	2	3	0	1
0	3	0	1	0	0	3	1	0	1	3	2	1	0	2
0	3	0	0	0	1	3	1	1	1	3	2	1	0	2
0	3	0	0	0	1	3	1	1	1	3	2	1	1	3
0	3	0	0	0	1	3	1	1	1	3	2	1	0	2
1	3	0	0	0	0	3	1	1	1	3	2	2	0	1
0	3	0	1	0	1	3	0	1	1	3	2	4	0	1
0	3	0	0	0	0	3	1	1	2	3	2	1	0	2
1	3	0	0	0	1	3	1	1	1	3	2	2	0	2
1	3	0	0	0	1	3	1	1	1	3	2	2	0	3
1	3	0	0	0	0	3	1	1	1	3	2	1	0	2
1	2	0	0	0	0	3	0	1	1	3	2	4	0	2
0	3	0	0	0	1	3	1	1	1	3	2	2	0	1
0	2	0	0	0	1	3	1	1	1	3	2	1	0	2
0	3	0	0	0	0	3	1	1	1	3	2	1	0	3
1	3	0	0	0	1	3	1	1	1	3	2	1	0	3
0	3	0	0	0	0	3	1	1	1	3	2	1	0	3
0	3	0	0	0	0	3	1	1	1	3	2	2	0	2
1	2	0	0	0	0	3	1	1	1	3	2	1	0	2
1	3	0	0	0	1	5	1	1	1	3	2	1	0	2
1	3	1	0	0	1	4	1	1	1	3	2	3	0	2
0	3	0	0	0	0	2	1	1	1	3	2	3	0	3
0	3	0	0	0	0	5	0	1	2	3	2	4	0	1
0	3	1	0	0	1	5	1	1	1	3	2	3	0	2
1	3	1	0	0	0	3	0	1	1	3	2	4	0	1
0	3	0	0	0	0	2	0	1	1	3	2	1	0	3
1	3	1	0	0	0	5	0	1	1	3	2	4	0	1
0	2	0	0	0	0	2	1	1	1	3	2	2	1	3
1	3	0	1	0	0	4	1	1	1	3	2	2	0	2
1	3	0	0	0	0	5	1	0	2	3	1	1	1	2
1	3	0	1	0	1	3	1	1	1	3	2	2	1	2
0	3	1	1	0	0	5	1	1	2	3	1	3	0	1
1	3	1	0	0	0	4	1	1	2	3	1	5	1	2
0	3	1	1	0	0	5	1	1	1	3	1	3	0	2
1	3	0	1	0	1	4	1	1	1	3	2	3	0	3
0	3	1	0	0	0	4	0	1	1	3	2	5	0	1
1	3	0	1	0	1	4	1	1	1	3	2	1	0	1
1	3	0	1	0	1	4	0	1	1	3	2	4	0	1
1	3	0	0	0	1	2	1	1	1	3	2	1	0	2
1	3	0	0	0	1	4	1	1	2	3	2	1	0	3
1	3	0	1	0	1	4	1	1	2	3	2	2	0	2
1	3	0	0	0	0	3	1	1	1	3	2	3	0	1
1	3	0	0	0	0	2	1	1	1	3	2	1	0	2
1	3	1	1	0	0	3	1	1	2	3	2	1	0	3
1	3	0	0	0	0	3	1	1	1	3	2	1	0	2
1	3	0	0	0	1	2	1	1	1	3	2	1	0	3
0	3	0	0	0	0	1	1	1	1	3	2	3	0	3
0	3	0	0	0	1	2	1	1	1	3	2	1	0	3
1	3	0	0	0	0	4	1	1	1	3	2	3	0	3
1	3	0	0	0	0	3	1	1	1	3	2	1	0	1
1	3	0	0	0	0	3	1	1	1	3	2	1	0	2
1	3	0	0	0	1	3	1	1	1	3	2	2	0	2
1	3	1	0	0	1	4	1	1	1	3	2	2	0	3
1	3	1	1	0	0	5	1	1	1	3	2	5	0	2
0	3	1	0	0	1	5	0	1	1	3	2	4	0	2
1	3	1	0	0	1	5	0	1	2	3	2	5	0	2
0	3	1	0	0	0	5	1	1	2	3	2	5	0	2
0	2	1	0	0	0	3	1	0	1	3	2	5	0	4
0	3	1	0	0	1	4	1	1	2	3	2	4	0	2
0	3	1	0	0	0	5	0	1	2	3	2	5	0	1
0	3	0	0	0	0	5	1	1	2	3	2	5	0	3
0	3	1	0	0	0	3	1	1	1	3	2	2	0	2
0	3	1	0	0	0	3	1	1	1	3	2	3	0	2
0	3	1	0	0	0	4	0	1	2	3	2	5	0	2
0	3	1	0	0	1	5	1	1	2	3	2	4	0	1
0	3	0	0	0	0	4	0	1	1	3	2	5	0	2
0	3	0	0	0	1	4	0	1	1	3	2	1	0	1
0	3	0	0	0	1	4	0	1	1	3	2	3	1	2
0	3	0	0	0	1	3	1	0	1	3	1	2	0	4
0	3	1	0	0	1	5	0	1	1	3	2	5	0	1
0	3	0	0	0	1	2	1	1	1	3	2	1	0	3
1	3	0	0	0	0	3	1	1	1	3	2	3	0	2
1	3	0	0	0	1	5	0	1	2	3	2	5	0	2
1	3	1	1	0	0	4	1	1	2	3	2	4	0	2
0	3	1	0	0	1	3	1	1	2	3	2	3	0	3
0	3	0	0	0	1	5	1	0	2	3	1	4	0	4
0	3	0	0	0	0	4	1	1	1	3	2	3	0	3
1	3	0	0	0	1	4	1	1	1	3	2	5	0	2
1	1	1	0	0	0	5	1	1	2	3	1	4	1	2
0	3	0	0	0	1	3	1	1	1	3	2	3	0	2
0	1	0	0	0	0	3	1	0	1	3	1	4	1	3
1	3	0	0	0	1	4	1	1	2	3	1	5	0	3
0	3	0	0	1	1	4	1	0	2	3	1	4	0	4
1	3	0	0	0	1	2	1	1	1	3	2	1	0	3
1	1	0	1	1	0	4	1	0	2	3	1	1	0	4
1	1	1	1	0	0	5	1	0	2	3	1	2	1	4
1	2	1	1	1	0	4	1	0	2	3	2	3	0	4
1	3	1	1	0	1	5	1	0	2	3	2	4	0	4
1	3	0	0	0	1	4	1	1	2	3	3	3	0	2
1	3	1	0	0	0	5	0	1	2	3	2	3	0	2
1	3	1	1	0	1	4	1	0	2	3	2	3	0	4
1	3	1	1	0	1	5	1	1	2	3	2	3	0	2
1	3	1	0	0	0	4	1	0	2	3	3	1	0	3
1	2	0	0	0	0	4	1	0	2	3	1	2	0	3
1	3	0	1	0	1	5	1	0	2	3	1	4	0	4
1	3	0	0	0	0	3	1	0	2	3	1	2	1	3
1	3	1	1	1	1	5	1	1	2	3	2	2	0	3
1	1	0	0	0	1	5	1	0	2	3	3	2	1	4
1	3	1	1	1	0	4	1	1	2	3	2	3	0	3
1	3	0	0	0	1	5	1	1	2	3	1	3	0	3
0	2	0	0	0	0	3	1	1	1	3	2	3	0	2
1	2	0	1	0	0	3	0	1	1	3	2	3	0	1
1	3	0	0	0	0	4	1	0	2	3	1	5	0	3
0	3	0	0	0	1	4	0	1	2	3	2	2	0	1
0	3	0	0	0	1	3	0	1	1	3	2	2	0	1
1	3	1	0	0	1	5	1	1	2	3	2	5	0	2
0	3	1	0	0	1	5	1	1	2	3	2	5	0	2
0	3	0	0	0	1	5	1	0	2	3	1	1	0	4
0	3	1	0	0	0	5	1	1	2	3	2	5	0	2
0	3	1	0	0	1	5	1	1	1	3	2	5	0	2
0	3	1	0	0	0	5	1	1	2	3	2	5	0	2
0	3	0	0	0	1	5	1	1	2	3	2	5	0	1
0	3	1	0	0	1	5	1	1	2	3	2	5	0	2
0	3	1	0	0	1	5	1	1	1	3	2	5	0	2
0	3	1	0	0	0	5	1	1	2	3	2	5	1	2
0	3	0	1	0	0	2	1	1	1	3	2	1	0	3
1	3	1	1	0	1	4	1	1	2	3	2	3	0	3
0	3	1	0	0	0	4	1	1	1	3	2	1	0	1
0	2	1	0	0	0	5	1	1	2	3	2	5	0	2
0	3	1	0	0	0	5	1	1	2	3	2	5	0	2
1	2	0	0	0	0	5	1	0	2	3	1	4	1	4
1	3	1	0	0	1	5	1	1	2	3	2	4	0	2
0	3	0	0	0	0	3	1	1	1	3	2	3	1	3
1	3	0	0	0	1	2	1	1	1	3	2	2	0	3
0	3	0	0	0	1	3	1	1	1	3	2	2	0	3
0	2	1	1	0	0	4	1	0	1	3	2	4	0	2
0	2	0	1	0	1	3	1	1	1	3	2	2	1	3
0	3	1	0	0	1	5	1	1	2	3	2	4	0	1
0	3	0	0	0	1	4	1	1	1	3	2	3	0	2
1	3	0	0	0	1	4	1	1	1	3	2	1	0	2
1	2	0	0	0	0	5	1	1	1	3	2	2	0	1
0	3	0	0	0	0	4	1	1	1	3	2	3	0	1
1	3	0	0	0	0	4	1	1	1	3	2	3	0	1
0	3	0	0	0	1	5	1	1	1	3	2	2	0	2
1	3	0	0	0	1	4	1	1	1	3	2	1	0	1
1	3	0	0	0	0	3	1	1	1	3	2	2	0	2
1	3	0	0	0	0	3	1	1	1	3	2	2	0	2
1	3	0	0	0	0	4	1	1	1	3	2	4	0	2
1	3	0	0	0	1	3	0	1	1	3	2	3	0	1
1	3	0	0	0	0	4	1	1	1	3	2	2	0	1
1	3	0	0	0	1	4	1	1	1	3	2	4	0	1
1	3	0	0	0	1	3	1	1	1	3	2	3	0	2
1	3	0	0	0	1	3	1	1	1	3	2	4	0	2
0	3	0	0	0	0	4	0	1	1	3	2	5	1	2
0	2	0	0	0	1	4	1	0	2	3	1	5	0	4
0	3	0	0	0	1	3	1	1	1	3	2	4	0	3
0	3	0	0	0	1	5	0	1	1	3	2	5	0	2
0	3	1	0	0	1	5	1	1	2	3	2	2	0	2
0	3	0	0	0	1	5	1	1	2	3	2	5	0	2
0	3	1	0	0	1	5	1	1	2	3	2	5	0	2
0	3	0	0	0	1	3	0	1	1	3	2	5	0	1
0	3	1	0	0	0	5	0	1	1	3	2	5	0	1
0	3	1	0	0	0	5	1	1	2	3	2	5	0	1
0	3	0	0	0	0	5	0	1	2	3	2	5	0	2
0	3	0	0	0	0	5	0	1	2	3	2	5	0	1
0	3	0	0	0	0	4	1	1	1	3	2	4	0	2
0	3	0	0	0	0	3	1	0	1	3	1	3	0	2
1	3	0	0	0	1	5	1	0	2	3	3	4	0	4
1	3	0	0	0	0	4	1	0	2	3	3	1	0	4
1	3	0	0	0	0	4	1	0	2	3	1	3	0	4
1	3	1	0	0	1	3	1	1	2	3	2	5	0	2
1	3	0	0	0	0	5	0	1	2	3	2	5	0	2
1	3	1	0	0	0	5	1	1	2	3	2	5	0	2
0	3	0	0	0	0	5	1	1	2	3	2	5	0	2
1	3	1	0	0	0	5	1	1	2	3	2	3	0	2
1	3	0	0	0	1	5	0	1	2	3	2	5	0	1
1	3	0	0	0	1	5	1	1	2	3	2	5	0	2
1	3	0	0	0	0	5	0	1	2	3	2	5	0	2
1	3	0	0	0	1	5	1	1	2	3	2	5	0	2
1	3	0	0	0	1	4	1	0	2	3	3	3	0	4
0	2	0	0	0	1	5	0	1	2	3	2	5	0	2
1	3	0	0	0	0	5	0	1	2	3	2	5	0	2
1	3	0	0	0	1	5	1	1	2	3	2	5	0	2
1	3	0	0	0	1	5	1	1	2	3	2	5	0	3
0	3	1	0	0	1	5	0	1	1	3	1	5	0	1
1	3	1	1	0	1	4	1	0	1	3	1	2	0	2
0	3	1	0	0	0	4	1	1	2	3	2	2	0	2
0	3	0	0	0	1	5	1	1	1	3	2	5	0	2
0	3	0	0	0	1	5	1	1	1	3	2	5	1	2
1	3	1	0	0	0	5	1	1	2	3	2	4	0	2
1	3	0	1	0	1	3	1	0	1	3	2	4	0	3
0	2	1	0	0	1	5	1	1	2	3	2	5	0	2
1	3	1	0	0	0	5	1	0	2	3	1	1	0	1
1	3	0	0	0	0	4	1	0	1	3	2	3	0	1
1	3	1	0	0	1	5	1	1	2	3	2	5	0	2
1	3	1	0	0	0	5	1	1	1	3	2	5	0	2
1	3	0	0	0	0	4	0	1	1	3	2	4	0	2
1	3	1	0	0	1	5	1	1	1	3	2	4	0	2
1	3	0	0	0	0	2	1	0	1	3	2	3	0	2
1	2	1	0	0	1	4	1	1	2	3	2	3	1	3
1	3	0	0	0	0	2	1	1	1	3	2	3	0	3
1	3	0	0	0	0	2	1	1	1	3	2	3	0	3
1	3	0	0	0	0	3	1	0	1	3	1	2	0	2
1	3	0	0	0	0	1	1	0	1	3	1	2	0	2
1	3	1	0	0	0	4	1	1	1	3	2	3	0	2
1	3	0	0	0	1	3	1	1	1	3	2	3	0	3
1	3	1	0	0	1	4	1	1	1	3	2	3	0	2
1	3	0	0	0	1	3	1	1	1	3	2	3	0	3
1	3	1	0	0	0	5	1	1	1	3	2	4	0	1
1	3	1	0	0	1	5	1	1	2	3	2	5	0	1
1	3	1	1	0	1	5	1	1	2	3	2	5	0	2
1	3	1	0	0	1	5	1	1	2	3	2	5	0	2
1	3	0	0	0	1	5	1	1	1	3	2	5	0	2
1	3	0	0	0	1	4	1	1	1	3	2	2	0	1
0	3	0	0	0	1	5	1	1	2	3	2	5	0	2
0	3	0	0	0	1	5	1	1	2	3	2	4	0	2
0	3	1	0	0	0	5	0	1	2	3	2	5	0	2
1	3	0	0	0	1	5	1	1	1	3	2	3	0	2
1	3	0	0	0	0	3	1	1	1	3	2	4	0	2
0	3	0	0	0	0	5	1	1	1	3	2	5	0	1
1	3	1	0	0	1	5	1	1	2	3	2	5	0	2
0	3	1	0	0	0	5	0	1	2	3	2	5	0	2
1	3	1	0	0	1	5	1	1	2	3	2	5	0	2
1	3	1	0	0	0	5	0	1	2	3	2	5	0	1
1	3	0	0	0	0	4	1	0	2	3	1	5	0	3
0	3	1	0	0	1	3	1	1	1	3	2	4	0	2
0	3	1	0	0	1	3	1	1	1	3	2	3	0	2
0	3	0	0	0	0	3	1	0	1	3	2	4	0	3
0	3	0	0	0	1	4	0	1	1	3	2	5	0	2
1	3	1	0	0	1	4	0	1	2	3	2	5	0	1
0	3	1	0	0	1	4	1	1	2	3	2	5	0	3
1	3	0	0	0	1	2	1	1	1	3	2	1	1	4
1	3	0	0	0	0	3	1	1	1	3	2	2	0	1
1	3	0	0	0	1	4	1	1	2	3	2	2	0	3
1	3	0	0	0	1	3	1	1	1	3	2	4	0	2
0	3	0	0	0	0	4	1	1	1	3	2	1	0	2
1	3	0	1	1	1	3	1	1	1	3	2	2	0	2
0	1	0	0	0	0	2	1	1	1	3	2	4	0	3
0	3	0	0	0	1	3	1	1	1	3	2	3	0	2
1	3	0	0	0	1	3	1	1	1	3	2	3	0	1
0	3	0	0	0	0	1	1	1	1	3	2	1	0	3
0	3	0	0	0	1	3	1	1	1	3	2	3	0	3
1	3	0	0	0	1	4	1	1	1	3	2	3	0	2
0	3	0	0	0	0	2	1	1	1	3	2	1	0	2
1	3	0	0	0	1	4	1	1	1	3	2	4	0	2
0	3	0	0	0	0	3	1	1	1	3	2	2	0	2
1	3	1	0	0	1	5	1	1	2	3	2	5	0	1
0	3	0	0	0	1	4	1	1	1	3	2	2	0	1
1	3	1	0	0	0	4	1	1	1	3	2	2	0	1
1	3	1	0	0	0	4	1	1	1	3	2	3	0	2
1	3	1	0	0	0	5	1	1	1	3	2	4	0	1
0	3	0	0	0	1	4	1	1	1	3	2	3	0	2
1	3	0	0	0	0	4	1	0	2	3	1	1	0	2
1	3	1	0	0	0	4	1	1	2	3	2	3	0	1
1	3	0	1	0	0	4	1	1	1	3	2	3	0	1
1	3	1	0	0	0	4	1	1	1	3	2	3	0	1
1	3	1	0	0	1	4	1	1	2	3	2	1	0	2
1	3	0	0	0	1	4	1	1	1	3	2	3	0	1
1	3	0	0	0	1	3	1	1	1	3	2	2	0	2
1	3	0	0	0	1	3	1	1	1	3	2	1	0	2
1	3	1	0	0	0	5	1	1	1	3	2	4	0	1
1	3	1	0	0	0	4	1	1	1	3	2	2	0	2
1	3	0	0	0	1	4	1	1	1	3	2	4	0	1
0	3	0	1	0	1	4	1	1	1	3	2	3	0	2
0	2	0	1	0	1	3	1	1	1	3	2	3	0	1
1	3	1	0	0	1	3	0	1	1	3	2	3	0	3
0	3	1	0	0	0	4	1	1	1	3	2	4	0	1
0	3	0	0	0	1	4	1	1	1	3	2	1	0	2
0	3	1	0	0	1	5	0	1	2	3	2	5	0	1
0	3	1	0	0	1	5	1	1	1	3	2	5	0	2
0	2	1	0	0	0	5	1	1	2	3	2	3	0	2
0	3	1	0	0	0	5	1	1	2	3	2	5	0	2
0	3	0	1	0	1	3	1	1	1	3	2	1	0	2
1	3	1	0	0	0	5	1	1	1	3	2	3	0	1
1	3	1	0	0	1	5	1	1	2	3	2	5	1	2
[truncated: 101,911 more rows]
